# Supplementary material for: Bis[4-(dimethyl­amino)pyridinium] tribromidochloridodimethyl­stannate(IV)
Source: Acta Crystallogr Sect E Struct Rep Online. 2008 May 21;64(Pt 6):m834. doi: 10.1107/S1600536808014669 (PMC2961353; doi:10.1107/S1600536808014669)
Supplement: Supplementary file 1 [file e-64-0m834-sup1.cif]

##############################################################################
###                                                                        ###
###        Electronic paper (Acta Crystallographica Section E)             ###
###                                                                        ###
##############################################################################
#                                                                            #
# This CIF contains the data in a paper accepted for publication in Acta     #
# Crystallographica Section E. It conforms to the requirements of Notes      #
# for Authors for Section E, and has been peer reviewed under the auspices   #
# of the IUCr Commission on Journals.                                        #
#                                                                            #
# Full details of the Crystallographic Information File format               #
# are given in the paper "The Crystallographic Information File (CIF):       #
# a New Standard Archive File for Crystallography" by S. R. Hall, F. H.      #
# Allen and I. D. Brown [Acta Cryst. (1991), A47, 655-685].                  #
#                                                                            #
# The current version of the core CIF dictionary is obtainable from          #
# ftp://ftp.iucr.org/pub/cif_core.dic. The current version number is 2.4.    #
#                                                                            #
# Software is freely available for graphical display of the structure(s) in  #
# this CIF.  For information consult the CIF home page http://www.iucr.org/  #
# cif/home.html                                                              #
#                                                                            #
# This file may be used for bona fide research purposes within the           #
# scientific community so long as proper attribution is given to the journal # 
# article from which it was obtained.                                        #
#                                                                            #
##############################################################################
                                             
data_global
_audit_creation_method     SHELXL-97
_journal_date_recd_electronic     2008-05-14
_journal_date_accepted     2008-05-15
_journal_name_full     'Acta Crystallographica, Section E'
_journal_year     2008
_journal_volume     64
_journal_issue      6
_journal_page_first     m834
_journal_page_last     m834
_journal_paper_category     QM
_journal_coeditor_code     SJ2501
_publ_contact_author
;
     Dr. Seik Weng Ng
     Department of Chemistry
     University of Malaya
     50603 Kuala Lumpur
     Malaysia
;
_publ_contact_author_email     seikweng@um.edu.my
_publ_contact_author_fax     '03 7967 4193'
_publ_contact_author_phone     '03 7967 6778'
_publ_section_title
;
Bis[4-(dimethylamino)pyridinium] tribromidochloridodimethylstannate(IV)
;
loop_
    _publ_author_name
    _publ_author_address
    'Lo, Kong Mun'
;
Department of Chemistry
University of Malaya
50603 Kuala Lumpur
Malaysia
;
    'Ng, Seik Weng'
;
Department of Chemistry
University of Malaya
50603 Kuala Lumpur
Malaysia
;
data_I
_audit_creation_method     SHELXL-97
_chemical_name_systematic
;
Bis[4-(dimethylamino)pyridinium] tribromidochloridodimethylstannate(IV)
;
_chemical_name_common     ?
_chemical_formula_moiety     '2(C7 H11 N2 +), C2 H6 Br3 Cl Sn 2-'
_chemical_formula_sum     'C16 H28 Br3 Cl N4 Sn'
_chemical_formula_iupac     '(C7 H11 N2)2 [Sn Br3 (C H3)2 Cl]'
_chemical_formula_weight     670.29
_chemical_melting_point     ?
_symmetry_cell_setting     Triclinic
_symmetry_space_group_name_H-M     'P -1'
_symmetry_space_group_name_Hall     '-P 1'
loop_
    _symmetry_equiv_pos_as_xyz
    'x, y, z'
    '-x, -y, -z'
_cell_length_a     7.3692(2)
_cell_length_b     8.63030(10)
_cell_length_c     9.5686(2)
_cell_angle_alpha     96.9020(10)
_cell_angle_beta     106.5460(10)
_cell_angle_gamma     91.6280(10)
_cell_volume     577.87(2)
_cell_formula_units_Z     1
_cell_measurement_reflns_used     3862
_cell_measurement_theta_min     2.4
_cell_measurement_theta_max     28.3
_cell_measurement_temperature     100(2)
_exptl_crystal_description     Prism
_exptl_crystal_colour     Colorless
_exptl_crystal_size_max     0.35
_exptl_crystal_size_mid     0.15
_exptl_crystal_size_min     0.10
_exptl_crystal_density_diffrn     1.926
_exptl_crystal_density_meas     ?
_exptl_crystal_density_method     'not measured'
_exptl_crystal_F_000     324
_exptl_absorpt_coefficient_mu     6.415
_exptl_absorpt_correction_type     Multi-scan
_exptl_absorpt_process_details     '(SADABS; Sheldrick, 1996)'
_exptl_absorpt_correction_T_min     0.2124
_exptl_absorpt_correction_T_max     0.5664
_diffrn_ambient_temperature     100(2)
_diffrn_radiation_type     MoK\a
_diffrn_radiation_wavelength     0.71073
_diffrn_radiation_source     'fine-focus sealed tube'
_diffrn_radiation_monochromator     graphite
_diffrn_measurement_device_type     'Bruker SMART APEX'
_diffrn_measurement_method     \w
_diffrn_detector_area_resol_mean     ?
_diffrn_reflns_number     7041
_diffrn_reflns_av_R_equivalents     0.0224
_diffrn_reflns_av_sigmaI/netI     0.0273
_diffrn_reflns_theta_min     2.24
_diffrn_reflns_theta_max     27.50
_diffrn_reflns_theta_full     27.50
_diffrn_measured_fraction_theta_max     0.985
_diffrn_measured_fraction_theta_full     0.985
_diffrn_reflns_limit_h_min     -9
_diffrn_reflns_limit_h_max     8
_diffrn_reflns_limit_k_min     -11
_diffrn_reflns_limit_k_max     11
_diffrn_reflns_limit_l_min     -12
_diffrn_reflns_limit_l_max     12
_diffrn_standards_number     0
_diffrn_standards_interval_count     0
_diffrn_standards_interval_time     0
_diffrn_standards_decay_%     0
_reflns_number_total     2623
_reflns_number_gt     2344
_reflns_threshold_expression     I>2\s(I)
_refine_ls_structure_factor_coef     Fsqd
_refine_ls_matrix_type     full
_refine_ls_R_factor_all     0.0267
_refine_ls_R_factor_gt     0.0212
_refine_ls_wR_factor_gt     0.0588
_refine_ls_wR_factor_ref     0.0608
_refine_ls_goodness_of_fit_ref     1.071
_refine_ls_restrained_S_all     1.070
_refine_ls_number_reflns     2623
_refine_ls_number_parameters     122
_refine_ls_number_restraints     4
_refine_ls_hydrogen_treatment     constr
_refine_ls_weighting_scheme     calc
_refine_ls_weighting_details
                 'calc w=1/[\s^2^(Fo^2^)+(0.0363P)^2^] where P=(Fo^2^+2Fc^2^)/3'
_atom_sites_solution_hydrogens     geom
_atom_sites_solution_primary     direct
_atom_sites_solution_secondary     difmap
_refine_ls_shift/su_max     0.001
_refine_ls_shift/su_mean     0.000
_refine_diff_density_max     0.893
_refine_diff_density_min     -0.628
_refine_ls_extinction_method     none
_refine_ls_extinction_coef     ?
loop_
    _atom_type_symbol
    _atom_type_description
    _atom_type_scat_dispersion_real
    _atom_type_scat_dispersion_imag
    _atom_type_scat_source
    'C' 'C' 0.0033 0.0016
                         'International Tables Vol C Tables 4.2.6.8 and 6.1.1.4'
    'H' 'H' 0.0000 0.0000
                         'International Tables Vol C Tables 4.2.6.8 and 6.1.1.4'
    'N' 'N' 0.0061 0.0033
                         'International Tables Vol C Tables 4.2.6.8 and 6.1.1.4'
    'Cl' 'Cl' 0.1484 0.1585
                         'International Tables Vol C Tables 4.2.6.8 and 6.1.1.4'
    'Br' 'Br' -0.2901 2.4595
                         'International Tables Vol C Tables 4.2.6.8 and 6.1.1.4'
    'Sn' 'Sn' -0.6537 1.4246
                         'International Tables Vol C Tables 4.2.6.8 and 6.1.1.4'
_computing_data_collection     'APEX2 (Bruker, 2007)'
_computing_cell_refinement     'SAINT (Bruker, 2007)'
_computing_data_reduction     'SAINT (Bruker, 2007)'
_computing_structure_solution     'SHELXS97 (Sheldrick, 2008)'
_computing_structure_refinement     'SHELXL97 (Sheldrick, 2008)'
_computing_molecular_graphics     'X-SEED (Barbour, 2001)'
_computing_publication_material     'publCIF (Westrip, 2008)'
loop_
    _atom_site_type_symbol
    _atom_site_label
    _atom_site_fract_x
    _atom_site_fract_y
    _atom_site_fract_z
    _atom_site_U_iso_or_equiv
    _atom_site_adp_type
    _atom_site_calc_flag
    _atom_site_refinement_flags
    _atom_site_occupancy
    _atom_site_disorder_assembly
    _atom_site_disorder_group
    Sn Sn1 0.5000 0.5000 0.5000 0.01608(8) Uani d S 1 . .
    Br Br1 0.50013(5) 0.49555(4) 0.78420(3) 0.02259(11) Uani d P 0.7207(11) . .
    Br Br2 0.64681(5) 0.21397(3) 0.50475(3) 0.02106(10) Uani d P 0.7793(11) . .
    Cl Cl1 0.50013(5) 0.49555(4) 0.78420(3) 0.02259(11) Uani d P 0.2793(11) . .
    Cl Cl2 0.64681(5) 0.21397(3) 0.50475(3) 0.02106(10) Uani d P 0.2207(11) . .
    N N1 0.6543(3) 0.1474(3) 0.8573(2) 0.0201(5) Uani d . 1 . .
    H H1 0.6158 0.2122 0.7921 0.024 Uiso calc R 1 . .
    N N2 0.8485(3) -0.1517(3) 1.1630(2) 0.0221(5) Uani d . 1 . .
    C C1 0.2173(4) 0.3966(3) 0.4268(3) 0.0218(6) Uani d . 1 . .
    H H1A 0.1467 0.4384 0.4941 0.033 Uiso calc R 1 . .
    H H1B 0.2201 0.2829 0.4250 0.033 Uiso calc R 1 . .
    H H1C 0.1550 0.4209 0.3276 0.033 Uiso calc R 1 . .
    C C2 0.6702(4) 0.1943(3) 1.0009(3) 0.0228(6) Uani d . 1 . .
    H H2 0.6368 0.2962 1.0297 0.027 Uiso calc R 1 . .
    C C3 0.7329(4) 0.0981(3) 1.1038(3) 0.0207(5) Uani d . 1 . .
    H H3 0.7430 0.1331 1.2039 0.025 Uiso calc R 1 . .
    C C4 0.7837(4) -0.0549(3) 1.0634(3) 0.0169(5) Uani d . 1 . .
    C C5 0.7598(4) -0.0989(3) 0.9112(3) 0.0191(5) Uani d . 1 . .
    H H5 0.7883 -0.2008 0.8774 0.023 Uiso calc R 1 . .
    C C6 0.6970(4) 0.0029(3) 0.8136(3) 0.0215(6) Uani d . 1 . .
    H H6 0.6828 -0.0286 0.7123 0.026 Uiso calc R 1 . .
    C C7 0.8693(5) -0.1024(4) 1.3185(3) 0.0307(7) Uani d . 1 . .
    H H7A 0.9483 -0.0041 1.3512 0.046 Uiso calc R 1 . .
    H H7B 0.9297 -0.1832 1.3764 0.046 Uiso calc R 1 . .
    H H7C 0.7440 -0.0869 1.3323 0.046 Uiso calc R 1 . .
    C C8 0.9004(4) -0.3085(3) 1.1218(3) 0.0282(6) Uani d . 1 . .
    H H8A 0.9901 -0.3028 1.0639 0.042 Uiso calc R 1 . .
    H H8B 0.7864 -0.3730 1.0631 0.042 Uiso calc R 1 . .
    H H8C 0.9597 -0.3554 1.2108 0.042 Uiso calc R 1 . .
loop_
    _atom_site_aniso_label
    _atom_site_aniso_U_11
    _atom_site_aniso_U_22
    _atom_site_aniso_U_33
    _atom_site_aniso_U_12
    _atom_site_aniso_U_13
    _atom_site_aniso_U_23
    Sn1 0.01588(14) 0.01489(13) 0.01660(13) 0.00076(9) 0.00352(10) 0.00175(9)
    Br1 0.0347(2) 0.01817(17) 0.01694(16) 0.00364(13) 0.01007(14) 0.00342(12)
    Br2 0.02735(19) 0.01599(15) 0.01872(16) 0.00594(12) 0.00403(13) 0.00333(11)
    Cl1 0.0347(2) 0.01817(17) 0.01694(16) 0.00364(13) 0.01007(14) 0.00342(12)
    Cl2 0.02735(19) 0.01599(15) 0.01872(16) 0.00594(12) 0.00403(13) 0.00333(11)
    N1 0.0196(12) 0.0193(11) 0.0212(11) 0.0008(9) 0.0039(9) 0.0067(9)
    N2 0.0207(13) 0.0257(12) 0.0189(11) 0.0001(10) 0.0034(9) 0.0049(9)
    C1 0.0208(14) 0.0214(13) 0.0237(13) 0.0021(11) 0.0068(11) 0.0044(11)
    C2 0.0200(14) 0.0206(13) 0.0273(14) 0.0007(11) 0.0074(12) -0.0001(11)
    C3 0.0172(14) 0.0259(14) 0.0184(12) -0.0033(11) 0.0060(11) -0.0008(10)
    C4 0.0112(12) 0.0215(13) 0.0183(12) -0.0013(10) 0.0036(10) 0.0055(10)
    C5 0.0176(14) 0.0169(12) 0.0214(13) -0.0027(10) 0.0044(11) 0.0010(10)
    C6 0.0204(15) 0.0257(14) 0.0182(12) -0.0034(11) 0.0063(11) 0.0010(10)
    C7 0.0287(17) 0.0428(18) 0.0203(13) 0.0058(14) 0.0037(12) 0.0110(13)
    C8 0.0267(16) 0.0253(15) 0.0320(15) 0.0027(12) 0.0053(13) 0.0095(12)
loop_
    _geom_bond_atom_site_label_1
    _geom_bond_atom_site_label_2
    _geom_bond_site_symmetry_2
    _geom_bond_distance
    _geom_bond_publ_flag
    Sn1 C1 . 2.131(3) yes
    Sn1 Br1 . 2.7240(3) yes
    Sn1 Br2 . 2.7234(3) yes
    N1 C6 . 1.342(3) ?
    N1 C2 . 1.356(3) ?
    N2 C4 . 1.338(3) ?
    N2 C8 . 1.456(4) ?
    N2 C7 . 1.460(3) ?
    C2 C3 . 1.354(4) ?
    C3 C4 . 1.421(4) ?
    C4 C5 . 1.419(3) ?
    C5 C6 . 1.353(4) ?
    N1 H1 . 0.8800 ?
    C1 H1A . 0.9800 ?
    C1 H1B . 0.9800 ?
    C1 H1C . 0.9800 ?
    C2 H2 . 0.9500 ?
    C3 H3 . 0.9500 ?
    C5 H5 . 0.9500 ?
    C6 H6 . 0.9500 ?
    C7 H7A . 0.9800 ?
    C7 H7B . 0.9800 ?
    C7 H7C . 0.9800 ?
    C8 H8A . 0.9800 ?
    C8 H8B . 0.9800 ?
    C8 H8C . 0.9800 ?
loop_
    _geom_angle_atom_site_label_1
    _geom_angle_atom_site_label_2
    _geom_angle_atom_site_label_3
    _geom_angle_site_symmetry_1
    _geom_angle_site_symmetry_3
    _geom_angle
    _geom_angle_publ_flag
    C1 Sn1 C1 . 2_666 180.0 ?
    C1 Sn1 Br1 . . 89.74(7) yes
    C1 Sn1 Br1 . 2_666 90.26(7) yes
    Br1 Sn1 Br1 . 2_666 180.0 ?
    Br1 Sn1 Br2 . . 88.540(10)
                             yes
    Br1 Sn1 Br2 . 2_666 91.470(10)
                                 yes
    Br2 Sn1 Br2 . 2_666 180.0 ?
    C6 N1 C2 . . 120.5(2) ?
    C4 N2 C8 . . 121.9(2) ?
    C4 N2 C7 . . 120.5(2) ?
    C8 N2 C7 . . 117.6(2) ?
    C3 C2 N1 . . 120.9(2) ?
    C2 C3 C4 . . 120.6(2) ?
    N2 C4 C5 . . 122.2(2) ?
    N2 C4 C3 . . 121.8(2) ?
    C5 C4 C3 . . 116.0(2) ?
    C6 C5 C4 . . 120.6(2) ?
    N1 C6 C5 . . 121.3(2) ?
    C6 N1 H1 . . 119.7 ?
    C2 N1 H1 . . 119.7 ?
    Sn1 C1 H1A . . 109.5 ?
    Sn1 C1 H1B . . 109.5 ?
    H1A C1 H1B . . 109.5 ?
    Sn1 C1 H1C . . 109.5 ?
    H1A C1 H1C . . 109.5 ?
    H1B C1 H1C . . 109.5 ?
    C3 C2 H2 . . 119.5 ?
    N1 C2 H2 . . 119.5 ?
    C2 C3 H3 . . 119.7 ?
    C4 C3 H3 . . 119.7 ?
    C6 C5 H5 . . 119.7 ?
    C4 C5 H5 . . 119.7 ?
    N1 C6 H6 . . 119.4 ?
    C5 C6 H6 . . 119.4 ?
    N2 C7 H7A . . 109.5 ?
    N2 C7 H7B . . 109.5 ?
    H7A C7 H7B . . 109.5 ?
    N2 C7 H7C . . 109.5 ?
    H7A C7 H7C . . 109.5 ?
    H7B C7 H7C . . 109.5 ?
    N2 C8 H8A . . 109.5 ?
    N2 C8 H8B . . 109.5 ?
    H8A C8 H8B . . 109.5 ?
    N2 C8 H8C . . 109.5 ?
    H8A C8 H8C . . 109.5 ?
    H8B C8 H8C . . 109.5 ?
loop_
    _geom_torsion_atom_site_label_1
    _geom_torsion_atom_site_label_2
    _geom_torsion_atom_site_label_3
    _geom_torsion_atom_site_label_4
    _geom_torsion_site_symmetry_1
    _geom_torsion_site_symmetry_2
    _geom_torsion_site_symmetry_3
    _geom_torsion_site_symmetry_4
    _geom_torsion
    _geom_torsion_publ_flag
    C6 N1 C2 C3 . . . . 1.4(4) ?
    N1 C2 C3 C4 . . . . 0.0(4) ?
    C8 N2 C4 C5 . . . . 0.5(4) ?
    C7 N2 C4 C5 . . . . -179.4(3) ?
    C8 N2 C4 C3 . . . . 179.9(2) ?
    C7 N2 C4 C3 . . . . 0.0(4) ?
    C2 C3 C4 N2 . . . . 179.1(3) ?
    C2 C3 C4 C5 . . . . -1.5(4) ?
    N2 C4 C5 C6 . . . . -178.8(3) ?
    C3 C4 C5 C6 . . . . 1.7(4) ?
    C2 N1 C6 C5 . . . . -1.2(4) ?
    C4 C5 C6 N1 . . . . -0.4(4) ?
loop_
    _geom_hbond_atom_site_label_D
    _geom_hbond_atom_site_label_H
    _geom_hbond_atom_site_label_A
    _geom_hbond_site_symmetry_A
    _geom_hbond_distance_DH
    _geom_hbond_distance_HA
    _geom_hbond_distance_DA
    _geom_hbond_angle_DHA
    _geom_hbond_publ_flag
    N1 H1 X1 . 0.88 2.61 3.325(2) 139 y
    N1 H1 X2 . 0.88 2.83 3.475(2) 132 y
