# Supplementary material for: Bis[4-(dimethyl­amino)pyridinium] tribromidochloridodimethyl­stannate(IV)
Source: Acta Crystallogr Sect E Struct Rep Online. 2008 May 21;64(Pt 6):m834. doi: 10.1107/S1600536808014669 (PMC2961353; doi:10.1107/S1600536808014669)
Supplement: Supplementary file 2 [file e-64-0m834-Isup2.hkl]

# 
# h,k,l, Fc-squared, Fo-squared, sigma(Fo-squared) and status flag 
# 
data_I
_shelx_title '  P-1' 
_shelx_refln_list_code          4 
_shelx_F_calc_maximum      210.48 
_exptl_crystal_F_000       324.00 
_reflns_d_resolution_high  0.7696 
 
loop_ 
 _symmetry_equiv_pos_as_xyz 
 'x, y, z' 
 '-x, -y, -z' 
 
_cell_length_a     7.3692 
_cell_length_b     8.6303 
_cell_length_c     9.5686 
_cell_angle_alpha  96.902 
_cell_angle_beta  106.546 
_cell_angle_gamma  91.628 
 
_shelx_F_squared_multiplier     1.000 
 
loop_ 
 _refln_index_h 
 _refln_index_k 
 _refln_index_l 
 _refln_F_squared_calc 
 _refln_F_squared_meas 
 _refln_F_squared_sigma 
 _refln_observed_status 
   1   0   0    14505.08    14871.78    329.45 o 
   2   0   0      562.14      523.55     15.80 o 
   3   0   0     1391.95     1506.47     39.68 o 
   4   0   0     1034.86     1079.00     33.12 o 
   5   0   0     2946.55     2907.59     76.19 o 
   6   0   0     3772.41     3915.91    101.93 o 
   7   0   0     3058.43     3262.48     92.86 o 
   8   0   0     1308.99     1497.67     39.70 o 
   9   0   0      110.23      119.95     22.70 o 
  -9   1   0      181.04      186.84     23.96 o 
  -8   1   0      125.37      103.67     17.28 o 
  -7   1   0      613.56      623.08     29.06 o 
  -6   1   0     2879.69     2999.23     54.07 o 
  -5   1   0     6531.53     6711.33    124.01 o 
  -4   1   0    10179.35    10291.06    157.51 o 
  -3   1   0     6309.61     6305.51    132.62 o 
  -2   1   0      796.70      758.27     19.10 o 
  -1   1   0     3535.60     3715.73     58.76 o 
   0   1   0     1255.39     1357.66     30.25 o 
   1   1   0    13495.72    13731.96    303.32 o 
   2   1   0    44303.73    42683.93    719.62 o 
   3   1   0    10640.15    10425.33    234.99 o 
   4   1   0     1348.01     1217.31     37.90 o 
   5   1   0      251.64      279.14     21.32 o 
   6   1   0      433.42      468.76     28.13 o 
   7   1   0     1579.01     1728.44     62.08 o 
   8   1   0     1258.64     1379.45     59.17 o 
  -9   2   0      797.03      847.66     39.20 o 
  -8   2   0      933.97      960.92     38.33 o 
  -7   2   0      368.59      339.26     21.32 o 
  -6   2   0      193.01      212.46     17.00 o 
  -5   2   0     1645.91     1563.45     30.14 o 
  -4   2   0     6442.08     6330.87    135.23 o 
  -3   2   0    13548.71    13329.45    274.36 o 
  -2   2   0    15348.04    15356.16    190.49 o 
  -1   2   0     8551.13     8724.15    109.21 o 
   0   2   0     2662.29     2821.80     33.63 o 
   1   2   0     1517.17     1508.63     43.11 o 
   2   2   0     1491.59     1409.44     28.93 o 
   3   2   0    10283.70    10488.75    160.61 o 
   4   2   0    13239.85    13414.09    173.34 o 
   5   2   0     3702.99     3715.52     98.85 o 
   6   2   0      958.19      964.91     43.06 o 
   7   2   0      178.38      167.09     25.05 o 
   8   2   0      123.15      131.45     27.96 o 
  -8   3   0     2215.25     2270.52     64.60 o 
  -7   3   0     2100.13     2211.74     60.47 o 
  -6   3   0     1760.93     1792.81     35.52 o 
  -5   3   0      609.07      589.05     21.88 o 
  -4   3   0      783.45      826.23     22.27 o 
  -3   3   0     2506.02     2430.56     33.48 o 
  -2   3   0     7569.11     7450.39    101.58 o 
  -1   3   0    25282.80    26367.66    483.56 o 
   0   3   0    15542.35    16585.36    181.69 o 
   1   3   0     3363.72     3345.84     40.84 o 
   2   3   0     1822.98     1799.82     36.02 o 
   3   3   0     1502.61     1441.21     42.85 o 
   4   3   0     1156.26     1060.88     21.66 o 
   5   3   0     4070.41     4072.41     75.69 o 
   6   3   0     4712.73     4721.51     88.30 o 
   7   3   0     1360.05     1367.87     41.50 o 
   8   3   0      301.88      313.86     22.39 o 
  -8   4   0       49.04       35.16     16.11 o 
  -7   4   0     1601.06     1579.84     48.27 o 
  -6   4   0     4050.59     4043.28     95.20 o 
  -5   4   0     4978.63     4987.09     80.19 o 
  -4   4   0     3334.58     3175.50     43.83 o 
  -3   4   0      461.64      440.69      9.97 o 
  -2   4   0     1650.33     1654.43     24.84 o 
  -1   4   0     3390.55     3530.21     43.30 o 
   0   4   0     6414.49     6628.89     76.76 o 
   1   4   0    16824.29    17069.48    188.76 o 
   2   4   0    10490.34    10284.79    137.85 o 
   3   4   0     1952.84     1750.58     54.39 o 
   4   4   0      425.69      427.13     15.08 o 
   5   4   0      627.16      618.27     19.29 o 
   6   4   0     1045.26     1053.36     32.54 o 
   7   4   0     1393.23     1409.17     41.90 o 
   8   4   0     1220.90     1414.33     45.72 o 
  -8   5   0      589.48      638.59     33.30 o 
  -7   5   0      126.74      107.10     16.93 o 
  -6   5   0      251.16      222.92     17.67 o 
  -5   5   0     3452.89     3290.87     79.10 o 
  -4   5   0     5977.78     5676.54     75.36 o 
  -3   5   0     6646.92     6357.68     83.49 o 
  -2   5   0     4487.60     4745.44     64.41 o 
  -1   5   0      895.54      886.15     18.00 o 
   0   5   0     1288.19     1386.08     21.88 o 
   1   5   0     2033.67     2007.22     29.44 o 
   2   5   0     5218.76     5235.33     51.11 o 
   3   5   0     8319.62     8213.27    114.76 o 
   4   5   0     3834.19     3622.23    101.50 o 
   5   5   0     1051.50      989.29     33.11 o 
   6   5   0      182.17      173.73     18.29 o 
   7   5   0      172.61      168.47     19.38 o 
  -7   6   0      613.98      610.67     29.91 o 
  -6   6   0      881.07      799.47     32.60 o 
  -5   6   0      327.02      348.74     15.71 o 
  -4   6   0      584.64      560.08     18.23 o 
  -3   6   0     4453.01     4388.36     61.25 o 
  -2   6   0     7612.77     7487.61    100.04 o 
  -1   6   0     6463.88     6487.67     76.86 o 
   0   6   0     2814.21     2967.84     39.87 o 
   1   6   0      896.77      901.82     18.49 o 
   2   6   0     1275.26     1205.71     22.62 o 
   3   6   0      865.59      825.38     29.35 o 
   4   6   0     2377.06     2346.36     44.11 o 
   5   6   0     3775.01     1258.20     49.06 o 
   6   6   0     1469.25     1427.71     42.92 o 
   7   6   0      301.36      260.97     23.97 o 
  -7   7   0     1644.64     1638.36     54.13 o 
  -6   7   0     1748.67     1696.27     53.01 o 
  -5   7   0     1001.42      967.01     27.37 o 
  -4   7   0      606.86      542.47     20.04 o 
  -3   7   0      541.25      505.62     21.42 o 
  -2   7   0     1342.67     1361.45     26.76 o 
  -1   7   0     4198.44     4220.50     68.74 o 
   0   7   0     5423.78     5593.98     68.98 o 
   1   7   0     4722.60     4854.71     84.19 o 
   2   7   0     1654.73     1677.37     29.27 o 
   3   7   0      381.77      378.25     24.64 o 
   4   7   0      645.00      613.60     22.30 o 
   5   7   0      577.09      531.26     25.17 o 
   6   7   0      839.07      747.95     71.13 o 
  -6   8   0     1270.45     1205.07     46.32 o 
  -5   8   0     2425.97     2420.28     97.83 o 
  -4   8   0     2467.30     2401.43     50.66 o 
  -3   8   0     1366.33     1376.91     35.59 o 
  -2   8   0      460.36      462.49     16.63 o 
  -1   8   0      369.71      373.42     13.03 o 
   0   8   0     1380.26     1444.96     25.72 o 
   1   8   0     3633.67     3666.40     50.19 o 
   2   8   0     3038.39     2989.26     44.34 o 
   3   8   0     1862.38     1834.56     38.67 o 
   4   8   0      883.16      848.35     27.25 o 
   5   8   0      237.98      234.17     18.27 o 
  -5   9   0      231.14      202.73     18.35 o 
  -4   9   0     1633.41     1559.90     46.91 o 
  -3   9   0     3160.77     3075.46     63.70 o 
  -2   9   0     2696.02     2729.64     57.69 o 
  -1   9   0      951.41     1031.65     21.64 o 
   0   9   0      307.76      299.69     12.82 o 
   1   9   0      333.30      340.53     14.14 o 
   2   9   0      815.58      801.18     21.06 o 
   3   9   0     2023.76     1943.11     41.18 o 
   4   9   0     1536.41     1564.60     38.23 o 
  -4  10   0      220.36      214.72     19.81 o 
  -3  10   0      417.51      412.84     23.96 o 
  -2  10   0     1432.74     1457.01     41.76 o 
  -1  10   0     2509.55     2626.24     57.94 o 
   0  10   0     2351.61     2400.51     56.08 o 
   1  10   0      640.07      663.45     19.83 o 
   2  10   0       95.90       99.83     13.58 o 
   3  10   0      175.25      173.13     16.27 o 
  -2  11   0      146.71      184.75     20.00 o 
  -1  11   0      440.29      439.68     24.39 o 
   0  11   0     1255.40     1292.04     39.01 o 
  -1 -11   1      384.39      411.17     27.99 o 
   0 -11   1      362.13      392.78     23.98 o 
   1 -11   1       41.86       47.17     16.30 o 
   2 -11   1      240.75      289.47     31.00 o 
  -3 -10   1       36.61       21.84     12.96 o 
  -2 -10   1       64.32       77.46     12.72 o 
  -1 -10   1       18.56        7.17      8.90 o 
   0 -10   1      413.99      419.06     16.50 o 
   1 -10   1      581.30      564.67     28.76 o 
   2 -10   1      340.31      367.40     17.42 o 
   3 -10   1       60.90       58.39     21.53 o 
   4 -10   1      196.74      236.72     27.96 o 
  -5  -9   1      243.69      228.84     18.82 o 
  -4  -9   1      641.99      703.39     26.05 o 
  -3  -9   1      380.71      360.38     19.28 o 
  -2  -9   1       41.38       47.73     11.46 o 
  -1  -9   1      116.24      118.86     10.50 o 
   0  -9   1      156.08      139.83     10.35 o 
   1  -9   1       16.78       17.24     13.25 o 
   2  -9   1      602.22      620.23     33.26 o 
   3  -9   1      845.92      800.93     78.14 o 
   4  -9   1      396.89      374.51     30.08 o 
  -6  -8   1       15.75        0.88     26.26 o 
  -5  -8   1        7.36        4.07     12.02 o 
  -4  -8   1       12.25        5.55     10.99 o 
  -3  -8   1      366.74      382.12     18.67 o 
  -2  -8   1      982.11      980.61     35.02 o 
  -1  -8   1      865.55      900.07     20.33 o 
   0  -8   1      184.08      201.86      9.38 o 
   1  -8   1      347.26      356.46     11.80 o 
   2  -8   1      356.74      345.98     15.17 o 
   3  -8   1      100.50       91.24     12.13 o 
   4  -8   1      695.50      695.21     38.31 o 
  -7  -7   1      160.61      147.88     40.00 o 
  -6  -7   1      561.08      499.45     23.14 o 
  -5  -7   1      178.54      197.36     18.43 o 
  -4  -7   1       45.10       50.59     10.99 o 
  -3  -7   1       65.42       56.91      9.77 o 
  -2  -7   1        6.54       11.89      8.01 o 
  -1  -7   1      983.96     1024.64     17.84 o 
   0  -7   1     1241.99     1324.94     27.72 o 
   1  -7   1      890.35      913.12     18.28 o 
   2  -7   1      558.91      558.07     21.55 o 
   3  -7   1      275.82      290.86     16.45 o 
   4  -7   1      543.68      506.26     18.66 o 
   5  -7   1      102.93       98.43     11.23 o 
  -7  -6   1       62.04       36.77     20.36 o 
  -6  -6   1      218.14      213.62     21.65 o 
  -5  -6   1      633.46      593.34     22.36 o 
  -4  -6   1     1194.91     1094.12     32.23 o 
  -3  -6   1       73.14       78.03      9.39 o 
  -2  -6   1       50.15       54.48      8.02 o 
  -1  -6   1       37.93       34.43      5.52 o 
   0  -6   1        1.11       21.80      6.04 o 
   1  -6   1     1417.12     1467.55     25.72 o 
   2  -6   1     1525.54     1505.42     26.05 o 
   3  -6   1      861.61      841.16     17.33 o 
   4  -6   1      543.45      541.12     13.71 o 
   5  -6   1      159.59      162.71     15.98 o 
   6  -6   1      221.53      220.05     18.58 o 
  -8  -5   1      125.32      146.45     21.12 o 
  -7  -5   1        5.65       -0.82     14.91 o 
  -6  -5   1        2.92       -7.67      8.15 o 
  -5  -5   1      195.34      207.00     13.17 o 
  -4  -5   1      400.69      399.35     16.19 o 
  -3  -5   1     1449.02     1423.81     28.72 o 
  -2  -5   1     2575.97     2728.91     36.36 o 
  -1  -5   1       44.57       55.91      5.09 o 
   0  -5   1      212.06      200.01     11.97 o 
   1  -5   1       17.33       23.24      4.16 o 
   2  -5   1       73.17       79.74      6.57 o 
   3  -5   1     1456.21     1407.55     22.72 o 
   4  -5   1      862.85      786.08     15.66 o 
   5  -5   1      818.65      782.84     28.00 o 
   6  -5   1      512.39      489.77     24.01 o 
   7  -5   1      113.88      149.73     17.32 o 
   8  -5   1       52.48       54.39     30.21 o 
  -8  -4   1      131.10      149.78     19.86 o 
  -7  -4   1      571.03      574.46     36.05 o 
  -6  -4   1      434.29      438.42     18.48 o 
  -5  -4   1       29.88       21.19     12.02 o 
  -4  -4   1       58.49       59.12     10.90 o 
  -3  -4   1      225.95      242.16     12.81 o 
  -2  -4   1     1442.40     1440.92     20.89 o 
  -1  -4   1     2731.70     2829.99     32.04 o 
   0  -4   1     2718.79     2932.13     36.78 o 
   1  -4   1      120.34      137.61      5.41 o 
   2  -4   1       94.22       79.91      4.83 o 
   3  -4   1      125.55      130.24      5.86 o 
   4  -4   1      199.04      202.99      9.62 o 
   5  -4   1     1509.78     1506.33     42.48 o 
   6  -4   1      457.50      456.00     22.57 o 
   7  -4   1      400.29      375.77     23.70 o 
   8  -4   1      323.99      262.77     35.08 o 
  -8  -3   1      221.69      177.86     31.56 o 
  -7  -3   1      440.65      437.98     37.72 o 
  -6  -3   1      316.10      342.74     29.09 o 
  -5  -3   1     1432.15     1356.51     34.08 o 
  -4  -3   1      586.07      577.33     20.60 o 
  -3  -3   1       37.62       37.43      5.25 o 
  -2  -3   1        8.57       20.05      6.17 o 
  -1  -3   1       11.37       13.60      2.50 o 
   0  -3   1     2398.78     2495.90     27.88 o 
   1  -3   1     5365.22     5507.67     89.80 o 
   2  -3   1     1874.80     1909.42     26.52 o 
   3  -3   1       88.66       98.07      5.47 o 
   4  -3   1       14.80       22.31      6.73 o 
   5  -3   1       51.59       54.70      9.42 o 
   6  -3   1      168.08      160.80     14.41 o 
   7  -3   1      779.78      800.60     31.78 o 
   8  -3   1      349.10      340.16     20.17 o 
  -8  -2   1        2.96       14.67     22.79 o 
  -7  -2   1        2.46       -9.77     17.63 o 
  -6  -2   1      966.27      979.37     43.54 o 
  -5  -2   1      875.74      831.05     17.52 o 
  -4  -2   1      199.95      190.42      7.49 o 
  -3  -2   1     4174.00     4179.89     57.99 o 
  -2  -2   1     1089.74     1114.71     15.01 o 
  -1  -2   1      341.25      380.73      6.29 o 
   0  -2   1       74.91       66.77      4.05 o 
   1  -2   1      104.62      101.13      7.20 o 
   2  -2   1     2549.77     2512.15     54.48 o 
   3  -2   1     3200.78     3129.16     68.59 o 
   4  -2   1     1328.57     1325.62     34.43 o 
   5  -2   1      228.55      225.48     14.85 o 
   6  -2   1       24.44       15.88      7.63 o 
   7  -2   1        8.43       11.01      8.15 o 
   8  -2   1      181.00      194.42     26.42 o 
  -9  -1   1      477.54      665.89     41.89 o 
  -8  -1   1      426.93      418.10     35.55 o 
  -7  -1   1      155.31      176.51     23.88 o 
  -6  -1   1       44.64       46.74      9.40 o 
  -5  -1   1       84.54       79.53      8.60 o 
  -4  -1   1     3023.80     3183.85     45.94 o 
  -3  -1   1     2954.51     2955.14     41.76 o 
  -2  -1   1       18.46       34.02      2.93 o 
  -1  -1   1     5800.33     5848.34     78.91 o 
   0  -1   1     1270.81     1393.93     14.67 o 
   1  -1   1       18.05       21.02      1.85 o 
   5  -1   1     1383.33     1340.16     41.28 o 
   6  -1   1      479.25      469.72     14.84 o 
   7  -1   1      260.60      268.42     20.18 o 
   8  -1   1        2.92      -10.46     14.07 o 
  -9   0   1       55.10       61.47     21.62 o 
  -8   0   1      548.01      591.92     31.65 o 
  -7   0   1     1372.84     1484.90     38.37 o 
  -6   0   1      886.85      907.57     26.62 o 
  -5   0   1      192.94      191.02     13.61 o 
  -4   0   1      158.61      161.54     12.20 o 
  -3   0   1      112.23      125.69      9.25 o 
  -2   0   1     6244.88     6465.23    143.61 o 
  -1   0   1     3820.95     3859.69     38.47 o 
   0   0   1     1783.14     1598.85     73.87 o 
   1   0   1     3857.18     4023.54     64.69 o 
   2   0   1       25.69       29.78      4.99 o 
   3   0   1      106.57       97.94      9.29 o 
   4   0   1        4.17        2.46      8.10 o 
   5   0   1      184.43      191.54     11.26 o 
   6   0   1     1479.88     1559.03     35.25 o 
   7   0   1      724.49      735.13     36.68 o 
   8   0   1      212.55      212.02     28.13 o 
  -9   1   1        1.86        3.08     16.45 o 
  -8   1   1        1.67       -6.73     14.72 o 
  -7   1   1      178.08      202.92     12.25 o 
  -6   1   1     1238.13     1250.18     55.48 o 
  -5   1   1     2307.64     2310.37     41.73 o 
  -4   1   1     2359.21     2365.87     40.59 o 
  -3   1   1      462.99      437.40     10.18 o 
  -2   1   1     1469.38     1504.88     20.59 o 
  -1   1   1       30.21       28.19      5.58 o 
   0   1   1     7404.64     7546.79     74.47 o 
   1   1   1     2483.44     2478.66     25.49 o 
   2   1   1     3256.45     3215.60     52.35 o 
   3   1   1     2869.13     3008.13     50.78 o 
   4   1   1       27.11       34.14      5.76 o 
   5   1   1        7.36        0.80      6.33 o 
   6   1   1       17.76       26.39     15.50 o 
   7   1   1      261.26      279.14     26.65 o 
   8   1   1      585.48      619.83     40.89 o 
  -9   2   1      372.87      395.26     30.26 o 
  -8   2   1      171.17      178.42     15.70 o 
  -7   2   1        1.56       15.24     11.55 o 
  -6   2   1      107.77      114.42     15.00 o 
  -5   2   1      531.13      545.70     16.02 o 
  -4   2   1     3561.21     3481.79     56.41 o 
  -3   2   1     2543.10     2440.81     41.07 o 
  -2   2   1     3275.99     3285.22     42.90 o 
  -1   2   1      984.43     1039.55     16.79 o 
   0   2   1      456.70      483.69      8.04 o 
   1   2   1      308.60      332.82      4.95 o 
   2   2   1     2147.04     2176.74     30.77 o 
   3   2   1     2789.27     2749.72     38.82 o 
   4   2   1     2219.39     2233.92     33.62 o 
   5   2   1     1136.55     1222.78     44.28 o 
   6   2   1       63.65       65.20     18.75 o 
   7   2   1        1.80       -7.53     12.55 o 
   8   2   1        8.55        3.66     15.50 o 
  -9   3   1      299.68      298.43     20.44 o 
  -8   3   1     1010.57     1040.44     65.44 o 
  -7   3   1      640.14      642.32     29.04 o 
  -6   3   1      205.26      192.79     15.58 o 
  -5   3   1        3.13        4.17      5.24 o 
  -4   3   1      261.04      255.45      7.37 o 
  -3   3   1     1112.47     1177.61     20.14 o 
  -2   3   1     5012.09     5154.53     66.79 o 
  -1   3   1     4164.82     3987.47     53.45 o 
   0   3   1     2684.47     2785.65     55.70 o 
   1   3   1      220.04      219.85     12.40 o 
   2   3   1        8.49       13.98      4.47 o 
   3   3   1       14.15        5.03      6.43 o 
   4   3   1      354.50      371.87     16.41 o 
   5   3   1     1361.74     1429.58     49.97 o 
   6   3   1     1434.94     1460.51     38.09 o 
   7   3   1      532.79      542.88     26.33 o 
   8   3   1       12.64       21.84     17.28 o 
  -8   4   1      155.94      134.99     15.73 o 
  -7   4   1      567.93      558.84     28.04 o 
  -6   4   1     2091.52     1985.26     53.87 o 
  -5   4   1     1504.76     1412.10     39.98 o 
  -4   4   1      300.57      276.15      8.03 o 
  -3   4   1      163.72      158.73      6.32 o 
  -2   4   1      311.54      352.62      9.51 o 
  -1   4   1     2313.97     2607.65     35.59 o 
   0   4   1     3748.77     3951.75     43.75 o 
   1   4   1     3187.55     3031.74     44.81 o 
   2   4   1     2154.94     2080.32     29.47 o 
   3   4   1      135.43      137.38      9.32 o 
   4   4   1        3.89        6.86      8.04 o 
   5   4   1       11.38       16.97     13.91 o 
   6   4   1      197.84      232.58     17.72 o 
   7   4   1      432.18      486.20     28.00 o 
   8   4   1      548.28      565.85     32.05 o 
  -8   5   1       37.60       37.21     13.31 o 
  -7   5   1       11.32        4.99     12.50 o 
  -6   5   1      183.93      145.00     15.15 o 
  -5   5   1     1288.92     1201.06     27.58 o 
  -4   5   1     3056.97     2937.52     52.61 o 
  -3   5   1     2077.73     2012.70     30.89 o 
  -2   5   1      502.66      533.14     11.17 o 
  -1   5   1      170.90      194.26      7.92 o 
   0   5   1      424.56      471.88     11.01 o 
   1   5   1     1616.50     1724.42     23.34 o 
   2   5   1     2878.94     2876.53     45.81 o 
   3   5   1     1832.78     1703.80     32.86 o 
   4   5   1      800.40      759.95     22.11 o 
   5   5   1      149.51      178.33     28.56 o 
   6   5   1       23.64       15.71     13.49 o 
   7   5   1        7.33       -2.06     24.16 o 
  -8   6   1      558.22      547.42     26.33 o 
  -7   6   1      185.86      178.25     20.66 o 
  -6   6   1        4.74        5.64     11.68 o 
  -5   6   1       20.66       20.30      8.38 o 
  -4   6   1      112.25      112.32      9.93 o 
  -3   6   1     1533.91     1490.56     33.06 o 
  -2   6   1     4227.57     4341.92     53.39 o 
  -1   6   1     2039.44     2105.38     30.43 o 
   0   6   1      265.61      303.55     10.02 o 
   1   6   1       40.66       56.25      6.15 o 
   2   6   1       66.20       54.30      7.85 o 
   3   6   1      538.49      521.47     23.58 o 
   4   6   1     1404.54     1292.48     30.81 o 
   5   6   1     1093.92     1057.36     47.10 o 
   6   6   1      319.62      339.38     24.59 o 
   7   6   1       48.72       53.77     20.40 o 
  -7   7   1      869.19      917.07     40.03 o 
  -6   7   1      858.27      742.55     24.55 o 
  -5   7   1      224.57      232.62     14.20 o 
  -4   7   1       11.20        9.92      9.55 o 
  -3   7   1        3.87        4.78      8.66 o 
  -2   7   1      198.15      210.96      9.41 o 
  -1   7   1     1075.75     1192.71     21.72 o 
   0   7   1     3181.97     3257.36     39.83 o 
   1   7   1     1807.92     1841.74     30.44 o 
   2   7   1      167.78      171.57     12.83 o 
   3   7   1       22.37       14.74     10.55 o 
   4   7   1        1.10       -8.33     12.55 o 
   5   7   1      310.37      274.47     21.74 o 
   6   7   1      472.07      436.07     28.02 o 
  -6   8   1      632.90      607.52     25.14 o 
  -5   8   1     1101.42     1039.52     30.86 o 
  -4   8   1      829.67      802.70     27.47 o 
  -3   8   1      336.47      326.24     18.97 o 
  -2   8   1        2.77       -0.73     11.11 o 
  -1   8   1        3.96        7.28      6.23 o 
   0   8   1      209.19      244.43     11.34 o 
   1   8   1      874.41      903.95     20.75 o 
   2   8   1     1733.13     1779.88     32.03 o 
   3   8   1      826.32      794.86     26.03 o 
   4   8   1      157.67      147.68     24.55 o 
   5   8   1        2.32      -14.53     14.04 o 
  -5   9   1       80.48       71.32     15.52 o 
  -4   9   1      894.03      923.29     31.68 o 
  -3   9   1     1473.20     1524.66     34.00 o 
  -2   9   1      645.59      656.18     21.82 o 
  -1   9   1      171.48      167.14     36.12 o 
   0   9   1       17.27       12.67      8.26 o 
   1   9   1       23.06       13.87      8.72 o 
   2   9   1       82.16       86.26     11.30 o 
   3   9   1      464.73      455.90     22.12 o 
   4   9   1      980.15      953.85     31.44 o 
  -4  10   1        1.69       14.20     12.16 o 
  -3  10   1      124.74      149.02     14.72 o 
  -2  10   1      674.36      763.15     30.05 o 
  -1  10   1     1250.69     1367.74     39.88 o 
   0  10   1      631.67      655.02     29.03 o 
   1  10   1       72.20       79.30     11.34 o 
   2  10   1        8.32        2.97     12.31 o 
  -1 -11   2      417.63      402.87     20.19 o 
   0 -11   2       77.90       78.77     11.57 o 
  -4 -10   2        4.46        5.13     13.07 o 
  -3 -10   2       62.12       49.85     13.10 o 
  -2 -10   2       98.71      110.99     13.82 o 
  -1 -10   2        1.31       -9.76      9.14 o 
   0 -10   2      285.77      299.73     14.01 o 
   1 -10   2      509.05      505.33     20.13 o 
   2 -10   2       46.60       51.53     21.27 o 
   3 -10   2       36.36       64.38     23.14 o 
   4 -10   2       75.41      111.87     26.35 o 
  -5  -9   2      177.00      169.42     16.89 o 
  -4  -9   2      666.68      643.81     24.59 o 
  -3  -9   2       88.81       93.17     12.87 o 
  -2  -9   2      207.23      247.61     15.53 o 
  -1  -9   2      134.55      138.74     10.60 o 
   0  -9   2       94.81      101.56      9.78 o 
   1  -9   2        8.48       21.15      8.32 o 
   2  -9   2      344.95      359.55     14.14 o 
   3  -9   2      636.84      668.24     40.94 o 
   4  -9   2       49.50       35.29     22.53 o 
   5  -9   2       47.97       80.01     24.83 o 
  -6  -8   2       70.26       76.02     15.82 o 
  -5  -8   2      109.26       85.55     13.52 o 
  -4  -8   2        2.68        7.70     10.86 o 
  -3  -8   2      217.62      214.71     20.45 o 
  -2  -8   2     1389.18     1445.42     31.49 o 
  -1  -8   2      219.88      224.70     11.20 o 
   0  -8   2      634.54      657.69     15.18 o 
   1  -8   2      376.44      408.21     13.97 o 
   2  -8   2       88.80       95.87      8.75 o 
   3  -8   2       13.57       21.30      7.31 o 
   4  -8   2      321.06      281.53     29.74 o 
   5  -8   2      390.59      466.68     39.29 o 
   6  -8   2       99.28      120.21     30.52 o 
  -7  -7   2      305.14      241.77     24.08 o 
  -6  -7   2      112.16       93.36     14.10 o 
  -5  -7   2       31.40       23.28     11.06 o 
  -4  -7   2      344.39      336.90     16.46 o 
  -3  -7   2      537.93      537.46     33.20 o 
  -2  -7   2        5.19        3.94      7.98 o 
  -1  -7   2      514.62      516.33     16.96 o 
   0  -7   2     2269.58     2392.66     31.11 o 
   1  -7   2      147.26      162.39      8.88 o 
   2  -7   2      691.25      665.91     15.35 o 
   3  -7   2      353.55      363.55     11.98 o 
   4  -7   2      165.88      171.98     10.96 o 
   5  -7   2       55.14       47.75     23.40 o 
   6  -7   2      410.28      432.51     40.20 o 
   7  -7   2      208.90      272.54     38.25 o 
  -7  -6   2       14.35      -15.74     17.98 o 
  -6  -6   2      352.83      322.70     17.80 o 
  -5  -6   2      752.16      736.21     23.24 o 
  -4  -6   2      224.02      211.78     16.11 o 
  -3  -6   2        5.99        9.32      7.86 o 
  -2  -6   2      721.72      767.81     15.99 o 
  -1  -6   2      791.25      781.87     17.43 o 
   0  -6   2      129.22      142.31      8.00 o 
   1  -6   2      646.79      673.25     14.67 o 
   2  -6   2     3436.21     3449.00     44.16 o 
   3  -6   2       88.40       89.77      8.95 o 
   4  -6   2      639.46      623.19     18.58 o 
   5  -6   2      186.07      145.00     28.43 o 
   6  -6   2       73.10      100.37     31.82 o 
   7  -6   2       55.66       68.94     32.47 o 
  -8  -5   2        1.53       -1.25     14.48 o 
  -7  -5   2       57.82       53.08     13.29 o 
  -6  -5   2      174.67      162.35     13.85 o 
  -5  -5   2        8.61        4.71      8.70 o 
  -4  -5   2      361.29      361.77     15.21 o 
  -3  -5   2     1272.30     1332.98     32.42 o 
  -2  -5   2      840.56      834.00     15.54 o 
  -1  -5   2      122.43      116.61      5.77 o 
   0  -5   2     1832.94     1892.24     24.00 o 
   1  -5   2      637.79      626.39     19.80 o 
   2  -5   2       65.56       60.05      7.04 o 
   3  -5   2      486.69      446.11     13.03 o 
   4  -5   2     2439.60     2361.74     42.19 o 
   5  -5   2      135.54      142.42     14.17 o 
   6  -5   2      214.79      225.65     35.08 o 
   7  -5   2      139.10      134.53     33.38 o 
  -8  -4   2      726.76      755.30     33.60 o 
  -7  -4   2      166.48      176.94     19.78 o 
  -6  -4   2        6.97       10.79      9.16 o 
  -5  -4   2      435.03      415.20     16.18 o 
  -4  -4   2      954.09      980.44     22.49 o 
  -3  -4   2        5.27        9.12      3.36 o 
  -2  -4   2      747.19      739.26     17.26 o 
  -1  -4   2     1922.82     2025.74     24.04 o 
   0  -4   2      965.08     1019.01     14.27 o 
   1  -4   2      172.56      169.88      6.27 o 
   2  -4   2     1775.86     1720.01     23.04 o 
   3  -4   2      651.34      611.23     21.73 o 
   4  -4   2        8.64       -5.60     13.69 o 
   5  -4   2      657.34      616.31     27.35 o 
   6  -4   2     1074.12     1131.20     23.57 o 
   7  -4   2       65.98       51.01     26.22 o 
   8  -4   2       13.73        6.82     25.40 o 
  -9  -3   2       33.48       37.77     30.91 o 
  -8  -3   2      323.68      297.46     36.38 o 
  -7  -3   2      376.33      425.96     36.42 o 
  -6  -3   2     1857.91     1837.04     44.30 o 
  -5  -3   2      277.53      280.43     20.71 o 
  -4  -3   2       17.61       25.18      4.48 o 
  -3  -3   2     1317.84     1287.68     18.50 o 
  -2  -3   2     1753.43     1814.27     32.85 o 
  -1  -3   2      233.58      237.83      8.92 o 
   0  -3   2      626.71      653.73      9.43 o 
   1  -3   2     4689.80     4961.58     56.13 o 
   2  -3   2      724.81      770.59     14.15 o 
   3  -3   2      529.21      536.03     11.79 o 
   4  -3   2      753.23      745.85     34.92 o 
   5  -3   2      250.18      271.46     14.14 o 
   6  -3   2        1.17       -9.30      8.23 o 
   7  -3   2      412.28      427.24     16.42 o 
   8  -3   2      534.12      541.91     40.85 o 
  -8  -2   2       10.71      -11.16     22.83 o 
  -7  -2   2      143.17      148.08     25.87 o 
  -6  -2   2      728.65      710.14     24.53 o 
  -5  -2   2      460.08      436.44     12.62 o 
  -4  -2   2     3082.32     3164.18     47.02 o 
  -3  -2   2     1238.52     1257.04     18.12 o 
  -2  -2   2       48.98       55.34      3.02 o 
  -1  -2   2     6214.67     6483.75     73.38 o 
   0  -2   2     1353.47     1396.98     15.52 o 
   1  -2   2      139.51      158.28      5.94 o 
   2  -2   2      152.19      138.41     13.22 o 
   3  -2   2     3643.50     3796.36     73.60 o 
   4  -2   2      731.64      760.28     19.01 o 
   5  -2   2      256.61      295.30     13.43 o 
   6  -2   2      459.90      464.55     17.92 o 
   7  -2   2       49.01       40.60      9.02 o 
  -9  -1   2      222.04      243.54     28.17 o 
  -7  -1   2       25.56       24.05     19.27 o 
  -6  -1   2       27.62       16.46      8.37 o 
  -5  -1   2      871.68      908.76     18.87 o 
  -4  -1   2     1238.23     1283.53     22.39 o 
  -3  -1   2     1420.09     1428.42     19.84 o 
  -2  -1   2     2483.71     2479.71     30.17 o 
  -1  -1   2     1522.48     1568.36     20.30 o 
   0  -1   2      141.78      110.14     11.29 o 
   1  -1   2     5590.72     5840.29     94.57 o 
   2  -1   2     1665.40     1603.24     42.15 o 
   3  -1   2       52.37       54.61      9.42 o 
   4  -1   2      490.21      436.68     22.57 o 
   5  -1   2     1576.77     1571.85     49.06 o 
   6  -1   2      279.98      274.56     16.15 o 
   7  -1   2       22.45       39.23      8.81 o 
   8  -1   2      122.41      121.89     14.87 o 
  -9   0   2       26.95       22.49     19.01 o 
  -8   0   2      128.15      177.16     20.66 o 
  -7   0   2      780.59      788.59     21.63 o 
  -6   0   2      271.94      277.23     12.21 o 
  -5   0   2       19.18       19.48      7.26 o 
  -4   0   2      106.07       94.77      8.70 o 
  -3   0   2     1976.98     1948.54     29.55 o 
  -2   0   2     2598.90     2658.73     27.67 o 
  -1   0   2     2013.70     2082.03     21.51 o 
   0   0   2     3354.75     3537.62     45.27 o 
   1   0   2      480.41      493.00      8.93 o 
   2   0   2       26.78       28.22      5.17 o 
   3   0   2     1063.14     1059.25     30.82 o 
   4   0   2      559.74      562.09     16.01 o 
   5   0   2       47.05       52.85     14.04 o 
   6   0   2      339.90      356.28     17.38 o 
   7   0   2      894.67      990.18     44.93 o 
   8   0   2      115.94       89.78     23.01 o 
  -9   1   2        6.91       -5.25     18.28 o 
  -8   1   2       22.22       18.97     11.79 o 
  -7   1   2      157.95      159.99     13.09 o 
  -6   1   2       91.81       91.09      8.68 o 
  -5   1   2     1709.23     1694.77     35.18 o 
  -4   1   2      828.52      814.73     16.06 o 
  -3   1   2      214.61      251.26      7.32 o 
  -2   1   2     2496.12     2553.67     24.54 o 
  -1   1   2     1353.87     1417.11     17.66 o 
   0   1   2      416.42      444.05      7.37 o 
   1   1   2      563.02      563.61     10.25 o 
   2   1   2     1521.00     1547.26     23.08 o 
   3   1   2      457.95      468.48     10.56 o 
   4   1   2       22.74       19.24      5.68 o 
   5   1   2      440.85      449.43     16.04 o 
   6   1   2       90.33       96.63     19.01 o 
   7   1   2        1.90       -0.90     12.34 o 
   8   1   2      129.74      108.84     17.88 o 
  -9   2   2      231.53      233.90     23.40 o 
  -8   2   2        4.27        5.74     21.99 o 
  -7   2   2       77.52       73.31     11.55 o 
  -6   2   2      238.55      248.55     14.43 o 
  -5   2   2      383.88      393.73     13.01 o 
  -4   2   2      282.58      276.33     14.98 o 
  -3   2   2     1621.47     1661.08     26.12 o 
  -2   2   2     1218.59     1232.72     35.79 o 
  -1   2   2       20.74       29.97      4.17 o 
   0   2   2     4766.68     4926.82     50.45 o 
   1   2   2     1675.55     1749.35     19.88 o 
   2   2   2       11.82       20.03      2.75 o 
   3   2   2     1060.61     1024.07     22.02 o 
   4   2   2      416.25      422.33     11.41 o 
   5   2   2       90.42       99.56     11.51 o 
   6   2   2       18.29       11.22     10.68 o 
   7   2   2       72.82       73.22     14.93 o 
   8   2   2       26.25       41.66     16.55 o 
  -9   3   2      107.70       76.83     16.51 o 
  -8   3   2      306.92      299.04     39.16 o 
  -7   3   2      211.86      221.88     16.01 o 
  -6   3   2       24.44       25.78      9.77 o 
  -5   3   2      104.00       84.30      9.55 o 
  -4   3   2      583.53      538.90     10.79 o 
  -3   3   2     1161.77     1208.43     24.25 o 
  -2   3   2      568.52      581.12      8.57 o 
  -1   3   2     2025.56     2234.85     30.93 o 
   0   3   2      692.82      705.63     10.86 o 
   1   3   2      163.30      180.06      6.25 o 
   2   3   2     1489.34     1513.85     18.38 o 
   3   3   2      708.45      732.51     14.41 o 
   4   3   2        2.74       -1.21     10.40 o 
   5   3   2      790.88      789.92     67.51 o 
   6   3   2      312.28      328.64     25.63 o 
   7   3   2        7.67       11.32     19.14 o 
   8   3   2       19.14       12.75     17.81 o 
  -9   4   2       41.73       47.79     15.99 o 
  -8   4   2        3.99      -19.67     15.98 o 
  -7   4   2      108.73      101.81     17.97 o 
  -6   4   2      541.52      500.21     35.42 o 
  -5   4   2      325.33      314.40     15.08 o 
  -4   4   2      185.09      177.46     10.10 o 
  -3   4   2      485.62      402.16      9.87 o 
  -2   4   2      470.13      416.93      8.43 o 
  -1   4   2      696.35      788.11     12.74 o 
   0   4   2      247.81      242.93      8.23 o 
   1   4   2     1315.19     1345.58     21.12 o 
   2   4   2      665.95      655.00     11.63 o 
   3   4   2      148.48      150.62     22.83 o 
   4   4   2      701.97      711.55     24.31 o 
   5   4   2      149.69      163.81     16.22 o 
   6   4   2       34.50       34.49     13.75 o 
   7   4   2      361.13      380.98     25.50 o 
  -8   5   2       89.05       75.06     25.87 o 
  -7   5   2      281.75      260.60     17.89 o 
  -6   5   2        4.41       -4.98     10.49 o 
  -5   5   2      293.92      271.47     21.49 o 
  -4   5   2      430.37      393.96     14.02 o 
  -3   5   2      305.75      285.18     11.86 o 
  -2   5   2      142.39      145.15      6.43 o 
  -1   5   2      894.88      824.73     17.04 o 
   0   5   2      713.38      685.96     14.52 o 
   1   5   2       93.18      102.55      6.04 o 
   2   5   2      408.69      406.73     13.20 o 
   3   5   2      515.67      487.15     21.05 o 
   4   5   2      216.74      217.72     16.51 o 
   5   5   2        6.46       18.51     19.17 o 
   6   5   2      168.45      192.45     19.92 o 
   7   5   2       58.29       48.43     19.31 o 
  -8   6   2      161.03      167.98     18.66 o 
  -7   6   2        1.12       -3.36     12.48 o 
  -6   6   2      229.51      224.02     12.93 o 
  -5   6   2      724.22      693.72     20.02 o 
  -4   6   2       38.72       40.99     10.30 o 
  -3   6   2      530.00      531.87     19.55 o 
  -2   6   2      577.11      621.47     13.25 o 
  -1   6   2      168.00      176.89      8.23 o 
   0   6   2      213.62      219.67      9.82 o 
   1   6   2      530.12      521.33     14.17 o 
   2   6   2      406.49      380.11     14.42 o 
   3   6   2       37.13       35.69     16.82 o 
   4   6   2      410.53      410.36     23.76 o 
   5   6   2      371.44      361.25     47.08 o 
   6   6   2       27.30       24.04     17.02 o 
  -7   7   2      377.69      363.09     23.36 o 
  -6   7   2      317.59      307.22     15.84 o 
  -5   7   2       26.70       40.12     10.08 o 
  -4   7   2      603.35      592.12     22.64 o 
  -3   7   2      845.50      835.52     22.42 o 
  -2   7   2       20.28       25.55      9.24 o 
  -1   7   2      328.90      344.56     11.70 o 
   0   7   2      492.25      512.47     14.94 o 
   1   7   2      268.54      259.28     12.42 o 
   2   7   2      168.99      167.70     18.22 o 
   3   7   2      373.79      335.51     24.12 o 
   4   7   2       97.07       74.39     16.26 o 
   5   7   2        0.88       -3.07     16.49 o 
  -6   8   2       45.41       57.52     20.67 o 
  -5   8   2      310.39      306.78     16.26 o 
  -4   8   2      326.72      334.77     23.98 o 
  -3   8   2        7.51        5.73      9.92 o 
  -2   8   2      815.49      791.89     28.12 o 
  -1   8   2      996.60     1033.60     22.36 o 
   0   8   2        6.00       -3.63      7.54 o 
   1   8   2      307.25      309.52     18.08 o 
   2   8   2      229.18      222.04     13.62 o 
   3   8   2      176.25      128.81     30.68 o 
   4   8   2       18.49       48.75     17.41 o 
   5   8   2      120.44       93.40     30.11 o 
  -5   9   2       44.43       59.62     13.20 o 
  -4   9   2      116.52      140.24     15.61 o 
  -3   9   2      326.84      344.71     18.20 o 
  -2   9   2      160.43      173.57     19.41 o 
  -1   9   2        8.71       23.30     12.61 o 
   0   9   2      444.54      460.82     16.59 o 
   1   9   2      589.64      554.46     18.68 o 
   2   9   2        1.92        5.79     10.34 o 
   3   9   2      231.96      227.68     20.29 o 
  -4  10   2      307.11      325.61     20.18 o 
  -3  10   2       39.53       46.73     12.99 o 
  -2  10   2      100.18      105.71     17.50 o 
  -1  10   2      262.95      255.62     22.55 o 
   0  10   2      150.36      130.12     30.48 o 
   1  10   2       12.56        5.45     16.40 o 
   2  10   2      228.23      200.42     15.10 o 
  -1 -11   3     1406.84     1435.29     43.40 o 
   0 -11   3     1511.19     1519.24     62.99 o 
  -4 -10   3      865.71      834.26     28.33 o 
  -3 -10   3       72.30       87.78     14.29 o 
  -2 -10   3       72.72       77.85     12.94 o 
  -1 -10   3      682.01      686.99     29.65 o 
   0 -10   3     1608.77     1630.43     44.11 o 
   1 -10   3     1986.10     2110.21     51.49 o 
   2 -10   3     1545.93     1617.04     63.21 o 
   3 -10   3      480.94      519.07     41.55 o 
  -5  -9   3      824.67      835.26     28.46 o 
  -4  -9   3      804.61      779.90     26.29 o 
  -3  -9   3     1825.73     1787.31     38.36 o 
  -2  -9   3     1414.59     1378.11     32.12 o 
  -1  -9   3      172.17      193.91     13.97 o 
   0  -9   3      139.60      154.87     12.42 o 
   1  -9   3      605.57      646.20     27.49 o 
   2  -9   3     2109.56     2202.84     51.97 o 
   3  -9   3     2492.51     2634.79     87.69 o 
  -6  -8   3      163.36      162.59     17.58 o 
  -5  -8   3      253.57      217.12     19.92 o 
  -4  -8   3     1115.81     1122.46     29.30 o 
  -3  -8   3     1622.86     1610.81     35.04 o 
  -2  -8   3     1591.34     1537.29     33.13 o 
  -1  -8   3     3528.71     3571.34     49.39 o 
   0  -8   3     1606.73     1650.64     26.83 o 
   1  -8   3      139.99      152.03      9.98 o 
   2  -8   3      290.53      309.50     19.02 o 
   3  -8   3      621.37      627.88     25.40 o 
   4  -8   3     1748.14     1819.00     74.32 o 
   6  -8   3      818.18     1036.85     65.55 o 
  -7  -7   3      843.25      839.71     29.31 o 
  -6  -7   3     1090.39     1069.37     30.34 o 
  -5  -7   3      702.00      692.73     26.33 o 
  -4  -7   3      227.43      206.56     16.45 o 
  -3  -7   3      255.01      247.26     13.74 o 
  -2  -7   3     2563.28     2553.61     58.60 o 
  -1  -7   3     3252.00     3274.51     45.22 o 
   0  -7   3     2210.83     2207.39     32.14 o 
   1  -7   3     4174.62     4257.68     65.97 o 
   2  -7   3     1596.91     1606.84     25.45 o 
   3  -7   3      135.32      140.82     19.51 o 
   4  -7   3      192.75      194.49     15.11 o 
  -7  -6   3      388.83      336.76     19.02 o 
  -6  -6   3     1426.11     1428.61     38.45 o 
  -5  -6   3     2407.91     2330.54     44.01 o 
  -4  -6   3     2091.42     2152.66     40.37 o 
  -3  -6   3     1420.48     1425.95     36.62 o 
  -2  -6   3      474.24      490.56     14.11 o 
  -1  -6   3      339.28      325.60     12.17 o 
   0  -6   3     3014.86     3090.17     36.54 o 
   1  -6   3     4597.53     4600.77     96.98 o 
   2  -6   3     3349.66     3295.82     61.43 o 
   3  -6   3     3170.44     3020.24     47.38 o 
   4  -6   3      745.14      727.74     81.35 o 
   5  -6   3      179.19      179.40     15.00 o 
   6  -6   3      159.07      193.53     37.25 o 
   7  -6   3      280.28      268.59     42.41 o 
  -8  -5   3      278.90      273.41     19.55 o 
  -7  -5   3      228.89      224.61     16.41 o 
  -6  -5   3      277.06      285.54     20.93 o 
  -5  -5   3     1072.96     1074.77     36.02 o 
  -4  -5   3     3226.42     3263.53    122.07 o 
  -3  -5   3     4710.02     4629.01     51.24 o 
  -2  -5   3     4506.75     4519.75     56.16 o 
  -1  -5   3     2061.19     2120.54     29.81 o 
   0  -5   3      407.55      416.02      9.37 o 
   1  -5   3      587.06      604.84     12.29 o 
   2  -5   3     2825.57     2838.99     36.24 o 
   3  -5   3     3552.01     3369.93     49.31 o 
   4  -5   3     3283.97     3094.85     61.55 o 
   5  -5   3     2163.53     2246.24     57.91 o 
   6  -5   3      266.06      246.62     34.60 o 
   7  -5   3       50.92       33.60     29.65 o 
  -8  -4   3      745.27      815.27     55.09 o 
  -7  -4   3     1289.53     1297.37     40.47 o 
  -6  -4   3      806.63      772.49     29.67 o 
  -5  -4   3      410.82      428.46     22.48 o 
  -4  -4   3      282.13      280.09      8.54 o 
  -3  -4   3     3262.15     3239.26     36.78 o 
  -2  -4   3     7269.00     7260.64     85.40 o 
  -1  -4   3     5424.57     5407.07     57.24 o 
   0  -4   3     5964.59     5917.71     67.30 o 
   1  -4   3     2989.48     3190.38     43.86 o 
   2  -4   3      315.40      319.79      7.42 o 
   3  -4   3      355.07      342.57     10.41 o 
   4  -4   3     1798.23     1764.99     29.31 o 
   5  -4   3     2609.98     2668.18     61.64 o 
   6  -4   3     1870.48     1987.88     45.99 o 
   7  -4   3      999.16     1071.40     55.87 o 
  -8  -3   3      866.82      890.68     56.61 o 
  -7  -3   3     1300.98     1341.98     79.07 o 
  -6  -3   3     2901.49     2962.49     73.73 o 
  -5  -3   3     2414.89     2439.47     50.87 o 
  -4  -3   3     1397.61     1338.66     30.52 o 
  -3  -3   3      915.18      938.99     20.39 o 
  -2  -3   3      303.80      279.70      7.22 o 
  -1  -3   3     5548.53     5921.71     68.31 o 
   0  -3   3    11614.37    12252.94    159.76 o 
   1  -3   3     6139.94     6158.30     68.70 o 
   2  -3   3     4481.51     4305.04     57.14 o 
   3  -3   3     1592.51     1622.71     25.33 o 
   4  -3   3      460.55      465.47     15.05 o 
   5  -3   3      224.17      235.87     34.23 o 
   6  -3   3      627.56      643.23     39.03 o 
   7  -3   3     1387.05     1487.98     40.81 o 
   8  -3   3     1008.44     1020.31     50.75 o 
  -8  -2   3        4.77       38.33     26.96 o 
  -7  -2   3      318.59      292.68     33.69 o 
  -6  -2   3     1515.86     1569.25     29.51 o 
  -5  -2   3     2915.88     2893.70     45.42 o 
  -4  -2   3     7992.75     7718.66     90.07 o 
  -3  -2   3     5776.16     5675.60     66.66 o 
  -2  -2   3     1658.02     1568.29     20.83 o 
  -1  -2   3      533.78      558.58      9.23 o 
   0  -2   3      562.17      586.11     10.45 o 
   1  -2   3     6852.58     6674.04    246.88 o 
   2  -2   3     7877.61     7942.52    121.00 o 
   3  -2   3     5229.19     5009.77     79.50 o 
   4  -2   3     2986.56     2913.38     60.91 o 
   5  -2   3      570.84      583.34     18.09 o 
   6  -2   3      196.02      198.92     12.39 o 
   7  -2   3      177.94      209.84     25.22 o 
   8  -2   3      293.80      311.48     32.60 o 
  -9  -1   3      763.74      981.89     45.80 o 
  -8  -1   3     1424.36     1592.82     54.39 o 
  -7  -1   3      807.30      856.56     49.49 o 
  -6  -1   3       37.48       36.13      7.31 o 
  -5  -1   3      355.29      362.12     16.06 o 
  -4  -1   3     2807.14     2839.49     38.76 o 
  -3  -1   3     6762.49     6613.64     76.17 o 
  -2  -1   3    13456.56    13422.12    149.02 o 
  -1  -1   3     9790.58     9795.33    106.75 o 
   0  -1   3     2830.65     2936.85     33.51 o 
   1  -1   3      127.27      118.03      6.40 o 
   2  -1   3      247.50      244.04     10.15 o 
   3  -1   3     4209.42     4275.19    101.89 o 
   4  -1   3     4860.94     4806.55    115.35 o 
   5  -1   3     2616.72     2566.42     70.07 o 
   6  -1   3     1308.49     1416.09     34.57 o 
   7  -1   3      306.74      328.41     28.43 o 
   8  -1   3       72.91       51.88     24.05 o 
  -9   0   3      424.73      400.95     31.34 o 
  -8   0   3     1216.34     1295.32     47.19 o 
  -7   0   3     2271.20     2344.66     47.55 o 
  -6   0   3     2372.49     2384.00     81.55 o 
  -5   0   3     1603.52     1588.63     22.92 o 
  -4   0   3      563.38      566.71     10.50 o 
  -3   0   3      301.44      300.57      5.97 o 
  -2   0   3     2567.59     2610.42     30.64 o 
  -1   0   3    10449.69    10778.17    116.55 o 
   0   0   3    17950.30    18046.42    195.86 o 
   1   0   3     8058.11     8039.82    105.27 o 
   2   0   3     1237.42     1201.70     19.66 o 
   3   0   3      309.62      304.06     11.03 o 
   4   0   3      161.87      166.74     13.07 o 
   5   0   3     1415.59     1506.17     44.58 o 
   6   0   3     2325.12     2371.50     72.37 o 
   7   0   3     1315.59     1432.04     39.07 o 
   8   0   3      451.99      449.22     37.94 o 
  -9   1   3        4.37       14.67     17.63 o 
  -8   1   3       83.79       89.11     13.55 o 
  -7   1   3      897.83      886.89     26.50 o 
  -6   1   3     2435.01     2475.03     48.13 o 
  -5   1   3     5602.84     5327.04     72.92 o 
  -4   1   3     4402.76     4172.56     56.40 o 
  -3   1   3     2039.93     1980.15     21.96 o 
  -2   1   3     1050.40     1051.17     13.85 o 
  -1   1   3      725.66      761.94     11.08 o 
   0   1   3     2554.33     2658.24     31.93 o 
   1   1   3     4950.20     4832.54     55.29 o 
   2   1   3    12732.79    12855.61    166.86 o 
   3   1   3     5257.63     5369.04     88.31 o 
   4   1   3      394.68      386.99     12.38 o 
   5   1   3       96.68       97.64      8.24 o 
   6   1   3      166.59      188.28     24.33 o 
   7   1   3      554.39      593.61     26.18 o 
   8   1   3      718.55      750.81     48.88 o 
  -9   2   3     1006.74     1101.87     34.90 o 
  -8   2   3      656.42      707.37     38.09 o 
  -7   2   3        0.34      -13.91      9.27 o 
  -6   2   3       89.48      112.45     28.22 o 
  -5   2   3     1965.72     1837.94     37.90 o 
  -4   2   3     4779.48     4697.81     79.40 o 
  -3   2   3     8145.97     7968.48    104.43 o 
  -2   2   3     5895.51     5768.27     58.74 o 
  -1   2   3     3387.03     3323.47     39.44 o 
   0   2   3      421.19      420.14      7.42 o 
   1   2   3      575.79      588.50      9.31 o 
   2   2   3     1965.53     1986.63     26.11 o 
   3   2   3     2811.42     2818.43     36.15 o 
   4   2   3     5169.64     5062.28     70.57 o 
   5   2   3     2333.15     2464.88     51.66 o 
   6   2   3      244.61      237.38     17.10 o 
   7   2   3       41.67       53.52     15.37 o 
  -9   3   3      591.98      629.53     28.41 o 
  -8   3   3     1416.98     1555.91     41.45 o 
  -7   3   3     1798.03     1760.23     76.34 o 
  -6   3   3     1169.22     1132.08     30.23 o 
  -5   3   3       32.81       27.51     18.52 o 
  -4   3   3       60.98       56.92      7.66 o 
  -3   3   3     2162.75     2249.31     44.89 o 
  -2   3   3     7053.24     7271.34     85.44 o 
  -1   3   3     9196.67     9537.03     95.85 o 
   0   3   3     4629.84     4572.33     48.49 o 
   1   3   3     1918.50     1850.76     22.40 o 
   2   3   3      392.69      429.54      8.58 o 
   3   3   3      391.17      363.99      9.49 o 
   4   3   3      708.35      740.52     23.67 o 
   5   3   3     1381.74     1422.13     37.25 o 
   6   3   3     2212.60     2201.19     52.57 o 
   7   3   3      706.09      751.15     32.78 o 
  -9   4   3       94.46       91.28     17.22 o 
  -8   4   3      134.57      112.62     22.75 o 
  -7   4   3      999.01     1020.30     31.92 o 
  -6   4   3     3101.32     2928.76     60.57 o 
  -5   4   3     3063.16     2907.90     46.93 o 
  -4   4   3     1368.54     1319.63     25.46 o 
  -3   4   3       72.45       76.35      6.93 o 
  -2   4   3      203.04      191.27     10.03 o 
  -1   4   3     1976.47     2024.52     28.09 o 
   0   4   3     4323.31     4442.31     54.64 o 
   1   4   3     6810.87     6885.57     71.75 o 
   2   4   3     3481.45     3495.83     39.24 o 
   3   4   3      579.36      566.11     21.59 o 
   4   4   3      130.17      138.90     13.94 o 
   5   4   3      352.54      349.48     21.40 o 
   6   4   3      292.68      314.43     21.93 o 
   7   4   3      429.47      439.48     27.55 o 
  -8   5   3       54.89       44.37     29.26 o 
  -7   5   3      138.93      117.96     24.83 o 
  -6   5   3      343.95      324.17     34.71 o 
  -5   5   3     1822.60     1687.14     40.37 o 
  -4   5   3     3902.93     3785.34     65.55 o 
  -3   5   3     3423.01     3307.08     51.66 o 
  -2   5   3     1806.91     1882.13     50.67 o 
  -1   5   3       49.85       56.41      9.32 o 
   0   5   3      207.01      196.78      8.96 o 
   1   5   3     1597.51     1631.95     25.52 o 
   2   5   3     2158.22     2042.27     36.57 o 
   3   5   3     3061.90     3059.17     63.01 o 
   4   5   3     1887.13     1903.98     46.74 o 
   5   5   3      262.49      257.69     20.08 o 
   6   5   3       41.61       18.52     16.20 o 
  -8   6   3      554.65      562.77     53.70 o 
  -7   6   3      282.40      273.37     20.23 o 
  -6   6   3      147.87      133.88     12.98 o 
  -5   6   3      148.83      128.38     11.07 o 
  -4   6   3      360.04      349.82     15.51 o 
  -3   6   3     2845.19     2883.30     73.85 o 
  -2   6   3     4143.63     4095.85     63.28 o 
  -1   6   3     2167.96     2159.89     32.11 o 
   0   6   3     1190.62     1180.14     19.73 o 
   1   6   3      124.16      140.87     10.71 o 
   2   6   3      233.17      223.45     13.32 o 
   3   6   3      689.71      667.98     28.30 o 
   4   6   3      816.55      777.19     30.10 o 
   5   6   3     1420.14     1392.59     43.49 o 
   6   6   3      716.09      679.47     33.47 o 
  -7   7   3     1264.49     1282.73     49.23 o 
  -6   7   3      962.40      929.01     25.96 o 
  -5   7   3      201.48      227.16     14.76 o 
  -4   7   3      152.03      140.66     13.65 o 
  -3   7   3      267.98      248.46     14.37 o 
  -2   7   3      399.35      417.65     18.11 o 
  -1   7   3     2284.48     2332.28     36.05 o 
   0   7   3     3175.19     3285.38     46.04 o 
   1   7   3     1434.46     1438.10     30.69 o 
   2   7   3      407.46      402.68     17.55 o 
   3   7   3       57.97       61.50     17.43 o 
   4   7   3      367.49      370.35     44.26 o 
   5   7   3      290.48      325.69     25.57 o 
  -6   8   3      796.31      763.68     25.28 o 
  -5   8   3     1611.62     1566.47     35.51 o 
  -4   8   3     1211.02     1285.30     41.35 o 
  -3   8   3      270.63      295.06     16.52 o 
  -2   8   3       63.41       62.20     11.39 o 
  -1   8   3      162.30      156.94     13.00 o 
   0   8   3      535.46      546.84     37.93 o 
   1   8   3     1547.54     1598.96     40.58 o 
   2   8   3     1432.45     1468.69     33.85 o 
   3   8   3      759.28      786.52     32.32 o 
   4   8   3      172.61      187.46     23.12 o 
  -5   9   3      168.60      191.87     19.56 o 
  -4   9   3     1062.15      991.36     29.14 o 
  -3   9   3     1758.14     1768.47     38.68 o 
  -2   9   3      851.55      910.30     26.50 o 
  -1   9   3      242.07      250.93     19.77 o 
   0   9   3       69.32       51.37     14.79 o 
   1   9   3       73.01       88.25     12.76 o 
   2   9   3      334.78      343.32     22.32 o 
   3   9   3      868.06      830.47     51.36 o 
  -3  10   3      139.65      158.31     16.25 o 
  -2  10   3      797.99      795.74     32.37 o 
  -1  10   3     1446.92     1541.58     45.05 o 
   0  10   3      638.74      732.99     64.62 o 
   1  10   3      114.77      111.38     23.38 o 
  -3 -10   4       13.10       11.87     12.31 o 
  -2 -10   4       38.92       29.30     16.48 o 
  -1 -10   4      610.81      633.38     29.76 o 
   0 -10   4     1246.88     1371.77     60.17 o 
   1 -10   4     1558.05     1566.33     44.48 o 
   2 -10   4      814.23      851.57     34.52 o 
   3 -10   4       73.75       90.86     28.91 o 
  -5  -9   4     1074.88     1121.12     39.29 o 
  -4  -9   4     2306.00     2273.16     45.82 o 
  -3  -9   4      691.81      671.05     23.97 o 
  -2  -9   4      230.66      227.39     15.22 o 
  -1  -9   4       19.90       -1.63     13.04 o 
   0  -9   4       35.21       35.00     15.30 o 
   1  -9   4      711.03      716.32     29.62 o 
   2  -9   4     1596.49     1601.98     43.26 o 
   3  -9   4     1988.86     1999.77     49.76 o 
   4  -9   4      638.09      687.64     48.97 o 
  -6  -8   4      121.18      143.27     16.06 o 
  -5  -8   4       84.50       61.47     13.05 o 
  -4  -8   4       74.99       50.21     16.14 o 
  -3  -8   4     1910.78     1932.33     39.23 o 
  -2  -8   4     3985.68     3953.42     64.17 o 
  -1  -8   4     1555.16     1560.31     28.10 o 
   0  -8   4      332.36      312.64     19.54 o 
   1  -8   4        0.85       14.12     12.33 o 
   2  -8   4       93.95       86.40     14.07 o 
   3  -8   4      727.82      673.99     27.13 o 
   4  -8   4     1212.83     1149.07     35.76 o 
   5  -8   4     1759.48     1729.74     78.92 o 
  -7  -7   4      945.68      940.89     33.00 o 
  -6  -7   4     1066.82     1059.70     29.78 o 
  -5  -7   4      427.21      415.94     19.19 o 
  -4  -7   4      124.74      112.31     12.21 o 
  -3  -7   4       96.61      102.90     11.38 o 
  -2  -7   4      489.33      507.55     20.68 o 
  -1  -7   4     3299.83     3336.38     46.11 o 
   0  -7   4     4345.75     4250.60     96.95 o 
   1  -7   4     2086.34     1994.87     45.60 o 
   2  -7   4      652.19      624.28     24.32 o 
   3  -7   4        1.10        3.04     14.41 o 
   4  -7   4       45.92       34.63     19.60 o 
   5  -7   4      614.33      567.52     51.31 o 
   6  -7   4      929.99      873.62     64.60 o 
  -7  -6   4      131.44      142.37     15.97 o 
  -6  -6   4     1186.63     1192.42     30.81 o 
  -5  -6   4     2839.16     2849.56     50.42 o 
  -4  -6   4     2004.64     2013.29     38.67 o 
  -3  -6   4      744.41      720.60     16.29 o 
  -2  -6   4      236.64      241.45     10.53 o 
  -1  -6   4      121.70      141.32      8.26 o 
   0  -6   4      879.93      877.85     19.69 o 
   1  -6   4     4473.34     4495.00     65.10 o 
   2  -6   4     4326.11     4237.25     79.28 o 
   3  -6   4     1544.57     1382.20     35.68 o 
   4  -6   4      526.44      451.54     21.38 o 
   5  -6   4       29.12       23.00     17.84 o 
   6  -6   4       25.75       73.63     34.30 o 
  -8  -5   4      249.05      253.11     18.50 o 
  -7  -5   4      144.72      119.59     14.92 o 
  -6  -5   4      247.65      249.03     15.54 o 
  -5  -5   4      236.40      227.05     13.82 o 
  -4  -5   4     2390.57     2391.81     41.90 o 
  -3  -5   4     6602.92     6584.85     70.73 o 
  -2  -5   4     4266.68     4288.36     53.18 o 
  -1  -5   4      818.64      848.32     14.14 o 
   0  -5   4       97.97      113.45      7.15 o 
   1  -5   4      342.46      336.26      8.80 o 
   2  -5   4     1362.32     1374.76     32.72 o 
   3  -5   4     3268.54     3242.53     64.75 o 
   4  -5   4     3220.46     3104.03     62.67 o 
   5  -5   4     1080.00     1092.45     32.97 o 
   6  -5   4      270.47      275.72     36.10 o 
   7  -5   4       35.96        8.51     28.65 o 
  -8  -4   4      891.14      880.44     70.44 o 
  -7  -4   4     1594.86     1718.53    113.54 o 
  -6  -4   4      726.85      753.12     30.82 o 
  -5  -4   4      258.32      220.53     17.61 o 
  -4  -4   4      384.04      380.91     10.84 o 
  -3  -4   4      732.73      662.21     13.28 o 
  -2  -4   4     4615.40     4617.46     49.99 o 
  -1  -4   4     9275.87     9598.26    126.53 o 
   0  -4   4     5817.78     6004.44     70.63 o 
   1  -4   4     1435.48     1373.76     18.29 o 
   2  -4   4        2.06        5.91      4.13 o 
   3  -4   4      246.72      210.61     13.57 o 
   4  -4   4     1469.55     1523.52     36.47 o 
   5  -4   4     2259.75     2359.42     51.02 o 
   6  -4   4     1459.59     1478.89     52.79 o 
   7  -4   4      456.97      456.98     23.66 o 
  -8  -3   4      256.96      245.78     21.89 o 
  -7  -3   4     1514.16     1572.00     43.59 o 
  -6  -3   4     2341.49     2421.55     54.98 o 
  -5  -3   4     2880.42     2790.97     38.34 o 
  -4  -3   4     1544.95     1545.46     23.40 o 
  -3  -3   4      888.50      901.73     18.35 o 
  -2  -3   4      562.12      602.33     11.27 o 
  -1  -3   4      834.59      810.73     12.75 o 
   0  -3   4     7344.42     7345.18    121.43 o 
   1  -3   4     9825.62     9894.39    130.60 o 
   2  -3   4     4287.30     4263.39     56.66 o 
   3  -3   4      981.02      966.85     17.24 o 
   4  -3   4       38.63       49.66     15.06 o 
   5  -3   4      155.17      119.95     19.58 o 
   6  -3   4      695.45      634.85     38.03 o 
   7  -3   4     1383.76     1337.43     56.00 o 
  -9  -2   4      252.98      261.43     29.74 o 
  -7  -2   4      172.89      143.55     15.39 o 
  -6  -2   4      855.00      862.80     25.80 o 
  -5  -2   4     3351.56     3237.18     42.70 o 
  -4  -2   4     5423.33     5302.28     64.08 o 
  -3  -2   4     5592.06     5487.67     64.74 o 
  -2  -2   4     1870.58     1926.96     29.66 o 
  -1  -2   4      901.55      951.41     16.46 o 
   0  -2   4     1315.15     1388.54     22.31 o 
   1  -2   4     1503.00     1504.67     24.40 o 
   2  -2   4     5131.20     5050.01     57.77 o 
   3  -2   4     6685.60     6693.90    242.00 o 
   4  -2   4     2830.88     2850.90     49.54 o 
   5  -2   4      369.22      358.32     25.79 o 
   6  -2   4       36.56       29.78     16.45 o 
   7  -2   4      138.62      108.43     16.19 o 
  -9  -1   4      923.69     1116.85     47.58 o 
  -8  -1   4     1475.07     1589.78     53.44 o 
  -7  -1   4      663.35      728.81     48.70 o 
  -6  -1   4      125.70      145.55      8.02 o 
  -5  -1   4      268.11      285.49     18.04 o 
  -4  -1   4     3159.36     3125.48     34.58 o 
  -3  -1   4     7723.13     7768.60     78.07 o 
  -2  -1   4     6736.10     6643.54     74.18 o 
  -1  -1   4     7407.06     7622.61     84.05 o 
   0  -1   4     3286.06     3376.87     34.94 o 
   1  -1   4      204.02      212.45      6.79 o 
   2  -1   4      815.77      805.15     15.66 o 
   3  -1   4     1993.64     1881.44     35.78 o 
   4  -1   4     3422.75     3447.55     61.38 o 
   5  -1   4     2788.61     2857.75    100.78 o 
   6  -1   4     1121.18     1148.07     31.70 o 
   7  -1   4      263.18      264.51     29.22 o 
  -9   0   4      173.49      192.75     24.40 o 
  -8   0   4     1098.50     1175.40     32.77 o 
  -7   0   4     2466.45     2521.38     50.37 o 
  -6   0   4     3071.72     3147.23     40.38 o 
  -5   0   4     1424.43     1455.01     20.79 o 
  -4   0   4      323.82      304.33      8.42 o 
  -3   0   4      122.65      137.79      5.39 o 
  -2   0   4     4841.68     4963.19     50.47 o 
  -1   0   4    15646.16    16018.77    156.04 o 
   0   0   4     6936.08     6656.25     74.61 o 
   1   0   4     4934.56     4957.52     60.81 o 
   2   0   4     1870.73     1949.08     30.43 o 
   3   0   4      268.74      279.67     11.93 o 
   4   0   4      407.51      415.85     15.16 o 
   5   0   4      942.98      983.40     21.68 o 
   6   0   4     2060.34     2129.87     69.33 o 
   7   0   4     1195.92     1245.05     55.13 o 
  -9   1   4      296.11      302.41     28.35 o 
  -8   1   4      168.73      152.61     14.68 o 
  -7   1   4      441.71      436.18     18.65 o 
  -6   1   4     2274.05     2213.62     56.02 o 
  -5   1   4     6043.59     5677.86     75.87 o 
  -4   1   4     5773.09     5623.21     96.73 o 
  -3   1   4     1483.67     1512.76     18.31 o 
  -2   1   4      513.77      501.60      9.27 o 
  -1   1   4      222.16      207.49      5.82 o 
   0   1   4     5054.57     5375.25     61.74 o 
   1   1   4    10563.70    10525.08    116.97 o 
   2   1   4     5787.18     5670.21     77.54 o 
   3   1   4     3439.36     3413.37     76.71 o 
   4   1   4      527.49      587.78     15.38 o 
   5   1   4       98.97      111.11     12.16 o 
   6   1   4      319.95      345.49     22.49 o 
   7   1   4      411.56      425.57     35.99 o 
  -9   2   4      718.57      767.08     29.74 o 
  -8   2   4      431.12      497.02     26.92 o 
  -7   2   4      266.77      285.00     17.37 o 
  -6   2   4      277.04      278.75     14.62 o 
  -5   2   4     1532.15     1424.22     31.65 o 
  -4   2   4     4486.51     4338.07     60.81 o 
  -3   2   4     8329.10     8085.93    104.35 o 
  -2   2   4     7515.64     7381.33     83.68 o 
  -1   2   4     2493.07     2565.67     32.10 o 
   0   2   4      126.90      118.78      8.05 o 
   1   2   4      146.56      127.82      5.59 o 
   2   2   4     4177.45     4152.30     50.85 o 
   3   2   4     5377.02     5526.50    127.88 o 
   4   2   4     2650.85     2600.59     62.47 o 
   5   2   4     1731.51     1806.15     42.91 o 
   6   2   4      267.97      296.05     19.94 o 
   7   2   4       26.11       20.06     15.18 o 
  -9   3   4      816.69      863.41     32.49 o 
  -8   3   4     1540.33     1565.88     41.27 o 
  -7   3   4     1556.11     1605.65     39.83 o 
  -6   3   4      917.56      894.61     26.37 o 
  -5   3   4      459.13      421.86     17.93 o 
  -4   3   4      165.47      166.21     21.00 o 
  -3   3   4     2209.62     2166.35     34.19 o 
  -2   3   4     8910.34     8965.49     95.79 o 
  -1   3   4     7931.88     7816.52     79.78 o 
   0   3   4     4721.41     4609.96     49.44 o 
   1   3   4     2105.25     2049.27     32.30 o 
   2   3   4      193.32      177.07      7.47 o 
   3   3   4       83.66       76.39      8.06 o 
   4   3   4     1767.26     1760.85     45.26 o 
   5   3   4     2554.23     2518.03     55.32 o 
   6   3   4     1235.85     1240.54     80.22 o 
   7   3   4      523.12      532.34     42.41 o 
  -8   4   4      420.12      443.48     23.92 o 
  -7   4   4     1408.02     1359.46     42.48 o 
  -6   4   4     3647.94     3421.86     68.18 o 
  -5   4   4     3147.22     2964.70     47.81 o 
  -4   4   4      974.30      974.82     43.95 o 
  -3   4   4      599.00      594.08     15.99 o 
  -2   4   4      161.19      182.12      7.36 o 
  -1   4   4     2102.44     2125.62     26.33 o 
   0   4   4     8041.56     8087.38     83.72 o 
   1   4   4     5925.80     5868.37     72.33 o 
   2   4   4     2777.17     2699.56     32.29 o 
   3   4   4      807.39      823.89     26.58 o 
   4   4   4      103.74      103.48     14.09 o 
   5   4   4      161.99      160.11     17.57 o 
   6   4   4      624.62      635.12     58.63 o 
  -8   5   4       24.27       17.51     14.26 o 
  -7   5   4       66.86       48.04     45.99 o 
  -6   5   4      955.04      888.26     23.68 o 
  -5   5   4     2052.81     1895.45     59.69 o 
  -4   5   4     5006.30     4781.89     71.47 o 
  -3   5   4     4634.90     4551.87     82.65 o 
  -2   5   4     1406.81     1440.84     23.44 o 
  -1   5   4      283.81      286.71     10.49 o 
   0   5   4       28.17       18.86      5.83 o 
   1   5   4     2082.88     2081.51     31.17 o 
   2   5   4     5158.82     5123.54     75.37 o 
   3   5   4     2615.36     2563.88     56.36 o 
   4   5   4     1359.04     1333.77     39.24 o 
   5   5   4      357.62      342.87     22.95 o 
   6   5   4       34.40       28.26     16.56 o 
  -8   6   4     1007.18      941.27     65.18 o 
  -7   6   4      839.40      751.09    128.06 o 
  -6   6   4       76.64       72.07     11.24 o 
  -5   6   4       69.56       65.24     10.22 o 
  -4   6   4     1108.09     1066.95     26.05 o 
  -3   6   4     3066.58     3033.95     56.42 o 
  -2   6   4     5134.80     5086.17     93.60 o 
  -1   6   4     3516.14     3511.62     47.82 o 
   0   6   4     1503.69     1476.80     25.41 o 
   1   6   4      259.44      260.09     14.72 o 
   2   6   4        8.11        7.32      8.51 o 
   3   6   4     1146.21     1125.95     41.65 o 
   4   6   4     2883.65     2845.11     75.91 o 
   5   6   4     1121.79     1123.21     39.78 o 
  -7   7   4     1339.26     1237.22     67.33 o 
  -6   7   4     1649.86     1641.36     36.61 o 
  -5   7   4      830.27      803.48     52.01 o 
  -4   7   4      162.64      180.83     14.20 o 
  -3   7   4      189.01      206.24     14.69 o 
  -2   7   4      865.81      839.93     94.37 o 
  -1   7   4     2572.91     2454.55     44.50 o 
   0   7   4     4165.47     4089.67     63.77 o 
   1   7   4     2195.49     2149.56     40.38 o 
   2   7   4      875.47      871.98     35.26 o 
   3   7   4      138.47      135.98     17.30 o 
   4   7   4        0.72        7.09     15.09 o 
  -6   8   4      880.86      900.15     36.47 o 
  -5   8   4     1787.61     1913.37     41.40 o 
  -4   8   4     2168.85     2182.35     44.32 o 
  -3   8   4      844.76      864.82     26.42 o 
  -2   8   4      125.82      150.53     14.15 o 
  -1   8   4      180.09      164.44     22.83 o 
   0   8   4      801.11      814.25     30.59 o 
   1   8   4     1684.44     1689.33     45.41 o 
   2   8   4     1958.00     1939.86     40.52 o 
   3   8   4     1165.58     1133.82     38.79 o 
  -5   9   4      478.38      521.46     24.31 o 
  -4   9   4     1319.74     1427.22     36.51 o 
  -3   9   4     1954.99     2143.32     44.92 o 
  -2   9   4     1577.49     1646.81     46.76 o 
  -1   9   4      711.36      688.58     30.13 o 
   0   9   4      186.29      211.33     26.70 o 
   1   9   4       66.01       75.22     32.97 o 
   2   9   4      446.70      466.51     31.22 o 
  -2  10   4     1154.32     1286.23     41.95 o 
  -1  10   4     1837.61     1928.29     57.85 o 
  -3 -10   5      124.79      111.17     26.20 o 
  -2 -10   5      198.41      178.58     21.12 o 
  -1 -10   5        2.29       -8.51     22.01 o 
   0 -10   5      124.42       74.54     27.18 o 
   1 -10   5       73.38       59.30     18.32 o 
   2 -10   5       68.15       64.40     40.37 o 
  -5  -9   5       43.28       59.04     14.52 o 
  -4  -9   5      103.77      108.70     14.52 o 
  -3  -9   5       38.18       16.40     15.24 o 
  -2  -9   5       60.70       76.62     16.39 o 
  -1  -9   5      217.71      225.39     30.48 o 
   0  -9   5      405.91      397.26     24.31 o 
   1  -9   5        2.11      -12.24     14.13 o 
   2  -9   5      266.64      268.19     20.72 o 
   3  -9   5      113.46       97.81     17.67 o 
   4  -9   5       35.04        1.39     28.00 o 
  -6  -8   5      124.29      121.87     21.68 o 
  -5  -8   5       81.71       88.52     14.51 o 
  -4  -8   5        3.83       -8.75     10.63 o 
  -3  -8   5       66.05       74.74     12.13 o 
  -2  -8   5      422.70      386.36     23.07 o 
  -1  -8   5       68.73       67.47     14.04 o 
   0  -8   5      284.58      275.93     21.38 o 
   1  -8   5      402.06      392.91     27.18 o 
   2  -8   5      266.94      290.30     20.14 o 
   3  -8   5        4.07       -8.36     13.29 o 
   4  -8   5      212.36      213.68     54.85 o 
   5  -8   5      186.58      117.52     39.24 o 
  -7  -7   5       81.89       68.72     16.26 o 
  -6  -7   5      110.54      107.59     15.58 o 
  -5  -7   5        7.48        8.37     11.20 o 
  -4  -7   5      413.81      394.03     18.21 o 
  -3  -7   5      344.70      341.53     19.17 o 
  -2  -7   5        3.18       -5.44      7.16 o 
  -1  -7   5      137.58      144.70     14.20 o 
   0  -7   5      569.33      565.36     23.59 o 
   1  -7   5      175.08      155.51     14.50 o 
   2  -7   5      284.13      269.75     19.10 o 
   3  -7   5      588.39      577.31     24.98 o 
   4  -7   5      165.45      161.34     55.05 o 
   5  -7   5       50.59      -11.28     21.66 o 
  -7  -6   5       60.60       47.97     13.89 o 
  -6  -6   5      169.68      163.79     15.18 o 
  -5  -6   5      178.09      187.78     17.05 o 
  -4  -6   5       46.89       39.51      9.15 o 
  -3  -6   5       31.66       38.82      6.08 o 
  -2  -6   5      525.13      503.59     13.34 o 
  -1  -6   5      849.72      845.79     22.37 o 
   0  -6   5       25.06       26.09     11.74 o 
   1  -6   5      360.94      385.31     18.58 o 
   2  -6   5      775.94      732.74     25.00 o 
   3  -6   5      145.34      138.29     18.52 o 
   4  -6   5      213.00      190.18     16.51 o 
   5  -6   5      286.98      282.04     20.30 o 
   6  -6   5       71.23       63.69     36.16 o 
  -8  -5   5        1.84       -3.71     14.89 o 
  -7  -5   5      211.44      192.55     21.90 o 
  -6  -5   5      184.51      177.89     20.30 o 
  -5  -5   5       21.41       13.88      9.41 o 
  -4  -5   5      282.08      276.93     14.47 o 
  -3  -5   5      545.32      556.88     11.78 o 
  -2  -5   5       51.28       47.75      5.08 o 
  -1  -5   5      222.66      222.61      9.78 o 
   0  -5   5      621.35      601.83     16.36 o 
   1  -5   5      692.05      649.22     20.63 o 
   2  -5   5       24.93       36.45      8.65 o 
   3  -5   5      221.48      257.92     15.39 o 
   4  -5   5      949.07      909.72     28.83 o 
   5  -5   5      214.24      201.84     17.24 o 
   6  -5   5      185.64      197.90     18.74 o 
  -8  -4   5      290.01      287.65     25.10 o 
  -7  -4   5      234.49      249.74     21.94 o 
  -6  -4   5        4.80      -18.07     16.06 o 
  -5  -4   5      865.81      887.88     24.09 o 
  -4  -4   5      593.86      590.53     13.86 o 
  -3  -4   5       37.50       51.72      5.59 o 
  -2  -4   5      460.45      475.07      9.61 o 
  -1  -4   5      738.97      746.91     13.33 o 
   0  -4   5      132.82      147.54      8.12 o 
   1  -4   5      189.06      179.16      9.58 o 
   2  -4   5      855.91      817.74     29.61 o 
   3  -4   5      433.98      454.76     17.99 o 
   4  -4   5       12.38        5.76     12.55 o 
   5  -4   5      128.56      137.59     14.65 o 
   6  -4   5      591.28      546.24     24.41 o 
  -9  -3   5       22.02        0.48     21.10 o 
  -7  -3   5      138.51      133.50     30.80 o 
  -6  -3   5      628.62      614.38     25.88 o 
  -5  -3   5      247.17      225.53      9.47 o 
  -4  -3   5       15.27       11.66      4.85 o 
  -3  -3   5     1280.83     1246.77     19.51 o 
  -2  -3   5     1514.09     1533.70     32.63 o 
  -1  -3   5        4.15        4.19      3.13 o 
   0  -3   5      845.29      886.03     56.75 o 
   1  -3   5     1038.53      996.60     23.49 o 
   2  -3   5      117.69      123.70      9.74 o 
   3  -3   5      107.06      114.22     10.26 o 
   4  -3   5      467.70      442.78     26.63 o 
   5  -3   5      167.91      160.75     20.84 o 
   6  -3   5       13.29       12.85     18.75 o 
   7  -3   5      144.69      142.43     25.57 o 
  -9  -2   5        4.62      -14.41     20.36 o 
  -8  -2   5       21.32       12.76     16.06 o 
  -7  -2   5       57.89       66.82     10.02 o 
  -6  -2   5      171.53      166.24     10.33 o 
  -5  -2   5      144.47      145.89      7.73 o 
  -4  -2   5     1635.21     1670.98     24.62 o 
  -3  -2   5      287.83      282.72      8.30 o 
  -2  -2   5      160.34      163.53      5.58 o 
  -1  -2   5     1219.11     1177.63     16.18 o 
   0  -2   5     1348.48     1367.06     30.71 o 
   1  -2   5       13.26        7.11      5.20 o 
   2  -2   5      378.49      383.47     15.26 o 
   3  -2   5     1199.47     1129.66     38.64 o 
   4  -2   5      316.42      283.39     21.32 o 
   5  -2   5      129.58      131.15     18.75 o 
   6  -2   5      200.49      204.12     22.83 o 
   7  -2   5        5.62       -4.82     23.53 o 
  -9  -1   5      165.21      156.93     23.49 o 
  -8  -1   5      135.10      139.05     19.71 o 
  -7  -1   5        2.30        4.97      9.46 o 
  -6  -1   5      237.86      239.29      9.57 o 
  -5  -1   5      119.26      126.70      6.02 o 
  -4  -1   5      309.88      287.78      8.34 o 
  -3  -1   5      110.13       98.40      6.88 o 
  -2  -1   5     2151.41     2308.53     28.62 o 
  -1  -1   5      315.83      308.30      6.78 o 
   0  -1   5       55.52       54.78      2.69 o 
   1  -1   5     1264.48     1254.92     20.55 o 
   2  -1   5      802.63      772.32     22.02 o 
   3  -1   5       32.75       36.82     11.89 o 
   4  -1   5      115.55      121.21     14.50 o 
   5  -1   5      653.40      681.26     31.91 o 
   6  -1   5      443.41      421.37     21.66 o 
   7  -1   5       26.76        3.65     23.36 o 
  -9   0   5       10.34       16.28     18.49 o 
  -8   0   5      254.24      280.78     17.46 o 
  -7   0   5      301.08      289.43     25.09 o 
  -6   0   5      148.44      152.79     10.90 o 
  -5   0   5       16.96       19.93      3.96 o 
  -4   0   5      424.69      378.42      9.82 o 
  -3   0   5      345.40      312.83      7.91 o 
  -2   0   5      637.31      668.52      9.79 o 
  -1   0   5      488.98      523.29      8.34 o 
   0   0   5     1812.29     1831.83     24.31 o 
   1   0   5       84.79       93.46      4.56 o 
   2   0   5        7.20        3.11      5.05 o 
   3   0   5      525.09      493.12     14.59 o 
   4   0   5      289.36      279.08     14.91 o 
   5   0   5       26.82       34.25     13.24 o 
   6   0   5       65.00       68.85     22.27 o 
   7   0   5      391.24      449.66     38.16 o 
  -9   1   5       40.15       33.73     14.15 o 
  -8   1   5       55.19       62.92     12.63 o 
  -7   1   5       14.95       15.12      9.16 o 
  -6   1   5      256.18      243.83     13.54 o 
  -5   1   5      901.15      882.20     22.46 o 
  -4   1   5      234.83      215.97      8.25 o 
  -3   1   5      333.57      333.85      9.97 o 
  -2   1   5      315.83      260.88      6.30 o 
  -1   1   5      321.26      275.72      7.28 o 
   0   1   5      533.61      610.74     11.62 o 
   1   1   5      498.18      485.05     14.32 o 
   2   1   5     1339.68     1307.20     31.58 o 
   3   1   5      112.84      115.44      8.42 o 
   4   1   5       14.98       16.71      6.95 o 
   5   1   5      162.24      158.50     22.62 o 
   6   1   5        5.37        3.00     19.01 o 
   7   1   5       16.28       17.54     25.14 o 
  -9   2   5      205.83      233.87     23.70 o 
  -8   2   5        0.86      -11.72     10.67 o 
  -7   2   5      252.25      209.22     15.09 o 
  -6   2   5       67.23       69.24     10.42 o 
  -5   2   5       19.97       25.57      7.36 o 
  -4   2   5       81.44       72.40      5.68 o 
  -3   2   5     1403.82     1400.52     17.91 o 
  -2   2   5      424.13      435.79      9.89 o 
  -1   2   5      368.43      379.07      9.55 o 
   0   2   5      508.25      475.92     11.02 o 
   1   2   5      288.10      260.17      8.61 o 
   2   2   5       19.84       24.52      8.25 o 
   3   2   5      357.09      363.78     11.46 o 
   4   2   5      514.64      508.13     23.46 o 
   5   2   5      159.06      136.40     15.44 o 
   6   2   5        2.01       -7.77     19.36 o 
  -9   3   5      184.94      195.17     19.40 o 
  -8   3   5      187.63      177.32     26.03 o 
  -7   3   5      178.54      187.89     15.09 o 
  -6   3   5        9.59       -4.59     10.98 o 
  -5   3   5      452.26      430.23     14.00 o 
  -4   3   5       95.52       95.46      8.76 o 
  -3   3   5       56.79       55.17      5.84 o 
  -2   3   5      136.76      146.80      5.62 o 
  -1   3   5     1361.63     1323.29     17.98 o 
   0   3   5      198.61      186.05      6.84 o 
   1   3   5       71.55       62.37      5.14 o 
   2   3   5      305.21      293.67      8.88 o 
   3   3   5      235.85      243.84     22.88 o 
   4   3   5       12.07       16.25     10.90 o 
   5   3   5      319.05      327.64     20.81 o 
   6   3   5      221.87      190.63     21.90 o 
  -8   4   5        1.73        3.36     13.06 o 
  -7   4   5      326.82      274.50     18.95 o 
  -6   4   5      456.21      428.27     20.47 o 
  -5   4   5      176.14      160.63     11.70 o 
  -4   4   5      256.29      265.93     12.16 o 
  -3   4   5      415.96      434.41     14.65 o 
  -2   4   5       16.48       18.92      4.60 o 
  -1   4   5      143.59      154.65      6.67 o 
   0   4   5      129.24      132.33      6.93 o 
   1   4   5     1161.14     1142.83     17.71 o 
   2   4   5      138.83      148.58     18.76 o 
   3   4   5       22.13        6.69     10.71 o 
   4   4   5      114.63      111.34     15.77 o 
   5   4   5       30.53       23.42     14.31 o 
   6   4   5       29.67        5.85     16.87 o 
  -8   5   5       52.16       37.60     15.68 o 
  -7   5   5      111.33      119.53     16.40 o 
  -6   5   5        6.14       13.99      8.65 o 
  -5   5   5      331.30      295.65     18.49 o 
  -4   5   5      609.89      607.97     19.10 o 
  -3   5   5      278.42      290.68     13.81 o 
  -2   5   5      524.31      521.17     17.88 o 
  -1   5   5      478.74      490.95     14.17 o 
   0   5   5       35.56       32.44      5.91 o 
   1   5   5       19.05       21.21      7.13 o 
   2   5   5       96.33       83.32     10.52 o 
   3   5   5      479.71      463.77     22.46 o 
   4   5   5      157.33      165.61     36.73 o 
   5   5   5        4.68        9.39     15.69 o 
  -7   6   5        1.08      -18.76     13.07 o 
  -6   6   5      180.42      170.96     23.63 o 
  -5   6   5      300.37      276.66     15.16 o 
  -4   6   5       11.34        2.39      6.98 o 
  -3   6   5      498.78      479.12     18.38 o 
  -2   6   5      651.40      647.87     21.10 o 
  -1   6   5      148.42      152.08      9.82 o 
   0   6   5      379.53      373.51     13.79 o 
   1   6   5      212.99      231.93     17.76 o 
   2   6   5       15.87       14.64     15.03 o 
   3   6   5        2.27       -1.41     12.80 o 
   4   6   5      142.21      172.09     19.53 o 
  -7   7   5      363.46      347.69     24.08 o 
  -6   7   5      116.55      135.25     18.52 o 
  -5   7   5       29.55       27.85     12.03 o 
  -4   7   5      261.85      297.54     17.19 o 
  -3   7   5      209.55      163.93     19.18 o 
  -2   7   5        1.69        3.71     10.80 o 
  -1   7   5      382.74      345.07     17.12 o 
   0   7   5      768.24      793.87     32.50 o 
   1   7   5       90.35      101.11     12.37 o 
   2   7   5      241.68      238.69     15.73 o 
   3   7   5       50.69       53.10     15.56 o 
   4   7   5       29.00       48.36     17.73 o 
  -6   8   5      150.74      160.74     21.64 o 
  -5   8   5      354.46      361.64     19.59 o 
  -4   8   5      240.75      260.93     17.92 o 
  -3   8   5       53.92       61.46     13.89 o 
  -2   8   5      394.22      423.06     20.39 o 
  -1   8   5       71.95      101.11     23.55 o 
   0   8   5       14.20       14.87     14.69 o 
   1   8   5      198.23      222.68     15.59 o 
   2   8   5      428.63      392.33     19.52 o 
   3   8   5      107.35      114.81     26.87 o 
  -4   9   5      217.26      241.57     19.70 o 
  -3   9   5      270.93      275.62     18.90 o 
  -2   9   5      189.62      174.95     28.83 o 
  -1   9   5       26.28       31.93     21.25 o 
   0   9   5      223.31      234.06     30.93 o 
   1   9   5       31.50       32.10     16.12 o 
  -3 -10   6        6.67      -16.96     18.19 o 
  -2 -10   6        5.36      -14.24     25.35 o 
  -1 -10   6       82.78       52.22     28.74 o 
   0 -10   6      605.24      691.72     47.62 o 
   1 -10   6     1013.97     1123.11     39.93 o 
  -5  -9   6      513.28      506.52     30.39 o 
  -4  -9   6      521.16      486.99     42.89 o 
  -3  -9   6      477.42      444.47     28.22 o 
  -2  -9   6      167.53      148.29     30.04 o 
  -1  -9   6        5.52       -8.92     15.44 o 
   0  -9   6        5.67       -0.79     23.49 o 
   1  -9   6      101.31      115.47     17.96 o 
   2  -9   6      846.44      814.32     32.78 o 
   3  -9   6      878.42      920.27     35.68 o 
  -6  -8   6        8.59       -9.90     12.82 o 
  -5  -8   6        3.23        4.47     13.17 o 
  -4  -8   6      124.50      127.19     18.86 o 
  -3  -8   6      909.30      861.59     49.75 o 
  -2  -8   6      994.19      973.86     48.58 o 
  -1  -8   6      566.91      538.22     57.24 o 
   0  -8   6      114.81       89.30     16.80 o 
   1  -8   6        7.45        1.61     13.24 o 
   2  -8   6        1.81      -22.63     15.09 o 
   3  -8   6       95.13       86.15     17.12 o 
   4  -8   6      638.84      509.00     70.96 o 
  -7  -7   6      548.25      526.19     24.51 o 
  -6  -7   6      625.41      650.26     25.53 o 
  -5  -7   6       52.95       35.87     12.17 o 
  -4  -7   6       27.88       10.61     10.34 o 
  -3  -7   6        2.01       -9.97     16.58 o 
  -2  -7   6      364.85      371.60     53.59 o 
  -1  -7   6     1378.82     1401.81     37.64 o 
   0  -7   6      988.33     1057.55     31.86 o 
   1  -7   6      679.35      634.91     51.10 o 
   2  -7   6      138.49      113.90     15.02 o 
   3  -7   6       48.45       33.33     29.78 o 
   4  -7   6        5.64       -0.84     25.57 o 
   5  -7   6      173.65      172.66     28.89 o 
  -7  -6   6       41.83       33.48     14.53 o 
  -6  -6   6      514.35      505.21     21.90 o 
  -5  -6   6     1027.19      999.30     34.47 o 
  -4  -6   6      958.89      942.41     28.01 o 
  -3  -6   6      101.41      101.84      7.41 o 
  -2  -6   6       52.60       63.55      8.98 o 
  -1  -6   6       40.07       33.44      8.16 o 
   0  -6   6      471.60      446.40     19.39 o 
   1  -6   6     2180.84     2096.82     46.59 o 
   2  -6   6      795.87      856.44     28.03 o 
   3  -6   6      392.03      401.88     21.61 o 
   4  -6   6      143.00      145.64     17.02 o 
   5  -6   6       22.86        4.40     14.41 o 
  -8  -5   6       53.73       45.35     33.30 o 
  -7  -5   6       58.83       54.95     33.25 o 
  -6  -5   6        2.37      -22.63     15.09 o 
  -5  -5   6       60.50       61.35     15.02 o 
  -4  -5   6     1026.36     1030.35     17.73 o 
  -3  -5   6     2083.76     2096.06     27.59 o 
  -2  -5   6     1167.17     1171.35     19.74 o 
  -1  -5   6       37.59       40.01     10.12 o 
   0  -5   6       46.79       48.96      7.83 o 
   1  -5   6       25.65       23.19      8.54 o 
   2  -5   6      385.57      379.27     18.50 o 
   3  -5   6     1809.16     1711.54     40.91 o 
   4  -5   6      693.86      695.59     26.36 o 
   5  -5   6      275.52      292.40     22.62 o 
   6  -5   6       34.14       26.64     15.56 o 
  -8  -4   6      423.25      439.02     37.46 o 
  -7  -4   6      481.28      439.49     26.69 o 
  -6  -4   6       44.99       50.84     14.17 o 
  -5  -4   6        3.83       -1.95      6.26 o 
  -4  -4   6        2.79        4.30      5.70 o 
  -3  -4   6      277.21      286.27     10.22 o 
  -2  -4   6     1785.87     1818.02     27.83 o 
  -1  -4   6     2255.41     2277.98     36.68 o 
   0  -4   6     1189.26     1139.25     44.65 o 
   1  -4   6       68.17       76.03      7.86 o 
   2  -4   6      113.10      103.23     11.04 o 
   3  -4   6       23.53        6.93      8.72 o 
   4  -4   6      525.60      527.65     22.30 o 
   5  -4   6      986.00      953.15     31.02 o 
   6  -4   6      344.21      341.29     21.78 o 
  -8  -3   6      274.85      235.29     22.92 o 
  -7  -3   6      693.14      679.00     27.69 o 
  -6  -3   6      874.68      866.94     18.84 o 
  -5  -3   6      903.20      901.96     18.06 o 
  -4  -3   6       58.06       58.07      5.97 o 
  -3  -3   6       51.95       48.16      6.02 o 
  -2  -3   6       88.97       90.29      5.19 o 
  -1  -3   6      420.58      441.87      7.54 o 
   0  -3   6     3570.34     3574.93     52.60 o 
   1  -3   6     1794.71     1764.49     38.02 o 
   2  -3   6      420.34      411.28     14.02 o 
   3  -3   6      136.40      143.45     11.59 o 
   4  -3   6       39.49       31.83     11.05 o 
   5  -3   6       22.20        7.15     12.00 o 
   6  -3   6      343.95      308.78     19.92 o 
  -9  -2   6      106.11       96.59     23.57 o 
  -8  -2   6       13.41      -15.98     14.63 o 
  -7  -2   6       64.81       65.28     16.60 o 
  -6  -2   6      342.00      340.47     10.81 o 
  -5  -2   6     1225.15     1175.54     18.60 o 
  -4  -2   6     2348.44     2316.24     27.84 o 
  -3  -2   6     1433.01     1473.19     21.07 o 
  -2  -2   6        4.11        2.89      3.34 o 
  -1  -2   6       86.95       79.32      5.33 o 
   0  -2   6      114.51      123.94      8.43 o 
   1  -2   6      315.58      326.07     14.93 o 
   2  -2   6     3567.90     3535.17     53.37 o 
   3  -2   6     1337.62     1283.29     43.89 o 
   4  -2   6      169.99      179.29     19.84 o 
   5  -2   6       35.09       13.07     14.67 o 
   6  -2   6        4.19        4.86     17.93 o 
  -9  -1   6      439.72      480.09     33.38 o 
  -8  -1   6      618.64      686.60     35.73 o 
  -7  -1   6      155.74      172.27     13.43 o 
  -6  -1   6      208.73      187.62     15.84 o 
  -5  -1   6      109.44      117.84      6.14 o 
  -4  -1   6      686.40      693.25     13.76 o 
  -3  -1   6     1385.82     1405.97     20.26 o 
  -2  -1   6     3488.25     3555.53     42.55 o 
  -1  -1   6     2072.53     2052.68     29.85 o 
   0  -1   6        8.54       17.06      2.60 o 
   1  -1   6      226.35      218.04     11.98 o 
   2  -1   6      208.96      207.71     17.10 o 
   3  -1   6      552.01      556.83     21.00 o 
   4  -1   6     2325.49     2435.18     69.33 o 
   5  -1   6      538.32      537.83     30.78 o 
  -9   0   6       84.42       65.38     20.45 o 
  -8   0   6      463.59      500.65     22.57 o 
  -7   0   6      688.34      728.57     24.16 o 
  -6   0   6      928.77      966.69     25.53 o 
  -5   0   6      340.49      324.70     14.09 o 
  -4   0   6      532.54      524.34     11.86 o 
  -3   0   6      309.55      314.29     11.08 o 
  -2   0   6      673.57      716.41     11.90 o 
  -1   0   6     2182.79     2186.89     25.07 o 
   0   0   6     3288.67     3412.16     41.31 o 
   1   0   6     1066.10     1063.61     16.19 o 
   2   0   6       23.75       13.43      6.15 o 
   3   0   6       95.26       93.26     11.81 o 
   4   0   6      307.35      305.05     23.31 o 
   6   0   6     1475.04     1508.21     61.38 o 
  -9   1   6        1.31      -17.07     15.82 o 
  -8   1   6      108.52      114.45     14.82 o 
  -7   1   6       89.11       84.00     11.47 o 
  -6   1   6     1075.06     1034.25     26.96 o 
  -5   1   6     1508.19     1463.91     26.95 o 
  -4   1   6     1165.51     1188.87     18.95 o 
  -3   1   6      103.46      105.43      4.84 o 
  -2   1   6      401.09      417.13      8.30 o 
  -1   1   6      158.12      163.81      6.56 o 
   0   1   6      167.18      175.81      6.99 o 
   1   1   6     1880.83     1876.38     25.98 o 
   2   1   6     2626.07     2525.75     66.36 o 
   3   1   6      509.12      511.41     16.38 o 
   4   1   6       10.94        0.61     11.76 o 
   5   1   6       16.44       31.13     19.45 o 
   6   1   6       93.38       98.76     27.18 o 
  -9   2   6      339.71      371.99     22.59 o 
  -8   2   6      209.59      236.45     21.36 o 
  -7   2   6       78.18       75.44     13.39 o 
  -6   2   6      319.95      306.76     18.30 o 
  -5   2   6      248.51      252.28     13.83 o 
  -4   2   6     1238.40     1228.61     20.28 o 
  -3   2   6     2144.05     2108.80     25.39 o 
  -2   2   6     1717.83     1743.34     21.82 o 
  -1   2   6        1.03        0.07      4.30 o 
   0   2   6      338.99      341.48     10.31 o 
   1   2   6       53.93       57.71      6.05 o 
   2   2   6      175.04      172.60      9.71 o 
   3   2   6     1035.68     1035.59     20.23 o 
   4   2   6     1170.06     1174.09     34.56 o 
   5   2   6      319.44      348.90     30.13 o 
   6   2   6       24.09       16.93     23.40 o 
  -8   3   6      388.04      380.36     23.16 o 
  -7   3   6      532.26      491.88     22.66 o 
  -6   3   6      576.50      531.28     21.13 o 
  -5   3   6      306.45      287.91     12.32 o 
  -4   3   6      890.69      874.27     19.72 o 
  -3   3   6      410.63      384.57     11.67 o 
  -2   3   6     1581.37     1544.70     20.56 o 
  -1   3   6     1997.31     1989.08     25.25 o 
   0   3   6     1024.15      982.36     15.79 o 
   1   3   6        2.08        0.41      5.70 o 
   2   3   6      105.40      109.96      6.91 o 
   3   3   6       77.41       88.90     12.84 o 
   4   3   6      131.68      119.70     15.54 o 
   5   3   6      743.13      781.37     44.41 o 
  -8   4   6        1.97       -1.84     23.07 o 
  -7   4   6      324.65      343.78     31.82 o 
  -6   4   6      662.60      631.74     19.71 o 
  -5   4   6      618.80      583.35     18.23 o 
  -4   4   6      601.23      578.60     17.34 o 
  -3   4   6      332.47      315.40     13.67 o 
  -2   4   6      848.03      832.67     17.58 o 
  -1   4   6      161.77      160.94      7.52 o 
   0   4   6     1296.66     1251.87     19.31 o 
   1   4   6     1876.78     1842.18     25.32 o 
   2   4   6      424.32      391.55     24.76 o 
   3   4   6        2.15        1.05     11.24 o 
   4   4   6        6.61       28.69     13.78 o 
   5   4   6       19.79       38.67     17.00 o 
  -8   5   6        6.23        1.65     28.46 o 
  -7   5   6       13.69       11.90     19.69 o 
  -6   5   6       10.57        6.48      9.14 o 
  -5   5   6      340.02      337.03     16.07 o 
  -4   5   6      704.32      686.21     21.76 o 
  -3   5   6      891.65      883.14     23.27 o 
  -2   5   6      376.43      378.60     15.90 o 
  -1   5   6      397.09      409.69     11.66 o 
   0   5   6      361.38      360.88     11.40 o 
   1   5   6      118.73      114.77     11.21 o 
   2   5   6      625.89      613.64     20.98 o 
   3   5   6     1032.85     1065.71     34.87 o 
   4   5   6      263.75      283.21     21.18 o 
  -7   6   6       82.43       89.82     19.88 o 
  -6   6   6       36.42       -2.77     16.76 o 
  -5   6   6      122.13      111.93     12.83 o 
  -4   6   6       42.68       46.20     11.83 o 
  -3   6   6      514.53      515.34     20.13 o 
  -2   6   6      501.61      524.65     20.23 o 
  -1   6   6      604.56      552.71     20.49 o 
   0   6   6      249.19      236.09     13.65 o 
   1   6   6      190.46      194.83     13.84 o 
   2   6   6      160.53      158.35     18.42 o 
   3   6   6       87.67       90.85     21.14 o 
   4   6   6      375.99      329.83     24.66 o 
  -6   7   6      149.26      165.78     18.80 o 
  -5   7   6       60.84       42.60     13.62 o 
  -4   7   6       34.16       36.95     12.28 o 
  -3   7   6      169.09      196.57     16.01 o 
  -2   7   6       14.36        2.43     11.11 o 
  -1   7   6      514.35      514.80     26.25 o 
   0   7   6      563.84      599.61     27.96 o 
   1   7   6      256.33      257.23     20.63 o 
   2   7   6       52.37       47.34     12.28 o 
   3   7   6       23.81       26.81     18.43 o 
  -5   8   6      419.26      386.46     21.11 o 
  -4   8   6      201.26      205.93     35.77 o 
  -3   8   6       35.56       30.54     13.80 o 
  -2   8   6       74.70       74.99     16.88 o 
  -1   8   6       87.30       95.72     17.39 o 
   0   8   6       22.37       58.58     18.65 o 
   1   8   6      286.89      289.95     22.74 o 
  -2   9   6      146.71      109.65     20.26 o 
  -1   9   6       61.45       82.18     19.41 o 
  -4  -9   7     1883.94     1900.18     56.22 o 
  -3  -9   7     1291.01     1207.85     60.65 o 
  -2  -9   7      512.89      530.80     42.54 o 
  -1  -9   7      146.64      157.22     21.09 o 
   0  -9   7      174.46      134.82     20.39 o 
   1  -9   7     1019.82     1015.76     37.99 o 
   2  -9   7     1690.20     1607.62     47.80 o 
  -5  -8   7      303.60      319.89     26.32 o 
  -4  -8   7      463.68      467.41     40.29 o 
  -3  -8   7     1718.43     1585.83     65.38 o 
  -2  -8   7     3815.33     3788.18     77.97 o 
  -1  -8   7     1771.71     1728.90     46.09 o 
   0  -8   7      500.75      519.00     26.57 o 
   1  -8   7      238.03      229.48     20.65 o 
   2  -8   7      173.37      144.73     54.68 o 
   3  -8   7      755.09      666.07     38.20 o 
  -6  -7   7     1029.04     1091.44     31.85 o 
  -5  -7   7      625.88      610.41     31.91 o 
  -4  -7   7      346.43      333.54     53.20 o 
  -3  -7   7      696.34      703.92     21.51 o 
  -2  -7   7      890.00      950.50     29.63 o 
  -1  -7   7     2287.42     2352.06     53.22 o 
   0  -7   7     4843.79     4852.64     92.04 o 
   1  -7   7     2149.19     2006.15     48.37 o 
   2  -7   7      478.81      485.12     27.31 o 
   3  -7   7      122.19      146.43     24.27 o 
   4  -7   7      149.70      130.58     19.40 o 
  -7  -6   7      587.71      587.24     47.65 o 
  -6  -6   7     1478.49     1532.94     69.92 o 
  -5  -6   7     2329.15     2341.70     64.40 o 
  -4  -6   7     2215.25     2245.37     44.94 o 
  -3  -6   7     1139.74     1151.91     25.99 o 
  -2  -6   7      469.58      496.19     17.12 o 
  -1  -6   7      751.60      759.89     25.56 o 
   0  -6   7     1191.04     1246.78     34.05 o 
   1  -6   7     3010.40     2980.87    121.14 o 
   2  -6   7     4083.01     3879.35     76.70 o 
   3  -6   7     1474.58     1335.08     38.39 o 
   4  -6   7      501.62      516.56     25.65 o 
  -8  -5   7      456.98      433.64     89.58 o 
  -7  -5   7      260.95      233.68     24.07 o 
  -6  -5   7      406.47      426.85     25.52 o 
  -5  -5   7      934.32      909.88     32.92 o 
  -4  -5   7     2689.90     2745.61     35.09 o 
  -3  -5   7     5186.29     5311.63     77.31 o 
  -2  -5   7     3537.31     3519.83     54.36 o 
  -1  -5   7     1074.41     1035.64     30.53 o 
   0  -5   7      665.07      659.70     36.86 o 
   1  -5   7      780.36      748.93     20.38 o 
   2  -5   7      872.85      904.24     28.20 o 
   3  -5   7     2636.74     2520.17     55.15 o 
   4  -5   7     2870.41     2757.69     60.68 o 
   5  -5   7      801.91      780.48     31.13 o 
  -8  -4   7     1161.29     1090.07     42.28 o 
  -7  -4   7     1379.91     1297.74     59.71 o 
  -6  -4   7      911.68      879.28     31.69 o 
  -5  -4   7      443.30      436.95     14.27 o 
  -4  -4   7     1211.10     1221.55     22.00 o 
  -3  -4   7     1608.78     1604.64     32.22 o 
  -2  -4   7     3023.36     2960.73     46.43 o 
  -1  -4   7     7399.06     7339.78    101.45 o 
   0  -4   7     4745.69     4697.88     68.83 o 
   1  -4   7      855.13      802.77     19.67 o 
   2  -4   7      389.07      361.17     18.27 o 
   3  -4   7      555.07      556.64     22.02 o 
   4  -4   7      788.64      826.25     29.21 o 
   5  -4   7     1442.19     1426.83     39.96 o 
  -8  -3   7      426.31      451.44     30.17 o 
  -7  -3   7     1758.39     1792.51     54.13 o 
  -6  -3   7     2262.34     2174.11     29.18 o 
  -5  -3   7     2701.41     2607.07     32.41 o 
  -4  -3   7     1770.24     1763.55     26.09 o 
  -3  -3   7      702.32      701.40     13.67 o 
  -2  -3   7     1945.08     1959.81     26.55 o 
  -1  -3   7     2025.35     2054.55     34.30 o 
   0  -3   7     3150.51     3104.04     47.87 o 
   1  -3   7     6807.56     6544.93     91.86 o 
   2  -3   7     3409.21     3325.24     52.63 o 
   3  -3   7      850.97      818.24     25.69 o 
   4  -3   7      208.89      223.96     16.94 o 
   5  -3   7      164.31      147.01     16.70 o 
  -8  -2   7      543.72      546.42     31.00 o 
  -7  -2   7      387.34      348.94     17.63 o 
  -6  -2   7      946.55      932.45     19.42 o 
  -5  -2   7     3975.53     3921.00     50.37 o 
  -4  -2   7     4538.78     4490.85     54.97 o 
  -3  -2   7     4004.75     3916.05     47.77 o 
  -2  -2   7     1683.45     1689.64     23.51 o 
  -1  -2   7     1053.36     1083.21     25.99 o 
   0  -2   7     2735.54     2741.30     42.68 o 
   1  -2   7     1275.39     1244.48     24.39 o 
   2  -2   7     2427.83     2307.13     48.47 o 
   3  -2   7     4878.28     4652.96    117.95 o 
   4  -2   7     1725.85     1740.98     58.17 o 
   5  -2   7      456.95      396.31     29.26 o 
  -9  -1   7     1180.63     1325.23     52.75 o 
  -8  -1   7      996.43     1101.62     41.57 o 
  -7  -1   7      548.49      574.97     22.33 o 
  -6  -1   7      720.18      762.54     21.87 o 
  -5  -1   7      855.44      827.80     17.58 o 
  -4  -1   7     2245.93     2212.38     30.48 o 
  -3  -1   7     5231.93     5220.63     61.64 o 
  -2  -1   7     6321.47     6223.86     71.94 o 
  -1  -1   7     5334.94     5459.92     63.92 o 
   0  -1   7     1016.70      952.06     22.20 o 
   1  -1   7      685.78      725.11     17.66 o 
   2  -1   7     2386.57     2333.83     48.40 o 
   3  -1   7      933.55      992.02     56.44 o 
   4  -1   7     1253.34     1253.21     46.28 o 
   5  -1   7     2201.72     2341.50     71.63 o 
  -9   0   7      335.08      389.49     31.21 o 
  -8   0   7     1243.82     1324.66     63.69 o 
  -7   0   7     2262.09     2381.11     63.51 o 
  -6   0   7     2165.23     2194.52     37.74 o 
  -5   0   7     1473.80     1460.99     27.03 o 
  -4   0   7      704.04      724.73     14.51 o 
  -3   0   7      979.10      996.35     16.67 o 
  -2   0   7     3778.78     3785.75     45.20 o 
  -1   0   7     5715.11     5699.23     59.56 o 
   0   0   7     5781.95     5734.75     66.82 o 
   1   0   7     3818.74     3673.63     67.22 o 
   2   0   7      731.84      743.18     22.76 o 
   3   0   7      405.93      413.71     19.81 o 
   4   0   7     1019.57     1066.97     41.28 o 
  -9   1   7      363.83      421.57     24.03 o 
  -8   1   7      485.60      481.66     23.35 o 
  -7   1   7      600.94      596.95     31.93 o 
  -6   1   7     2900.69     2943.51     56.99 o 
  -5   1   7     4098.81     4075.11     59.88 o 
  -4   1   7     3193.48     3056.52     46.17 o 
  -3   1   7     1992.57     1980.49     26.78 o 
  -2   1   7      725.65      726.89     12.20 o 
  -1   1   7     1180.65     1207.35     17.08 o 
   0   1   7     2844.11     2793.96     36.40 o 
   1   1   7     4450.20     4470.12     54.34 o 
   2   1   7     4427.63     4396.86     79.08 o 
   3   1   7     1858.91     1874.31     41.70 o 
   5   1   7      270.66      332.97     32.25 o 
  -8   2   7       71.07       84.06     17.97 o 
  -7   2   7      586.83      561.64     37.57 o 
  -6   2   7      986.51      972.28     35.47 o 
  -5   2   7     1293.59     1215.53     25.20 o 
  -4   2   7     4010.56     3842.06     55.57 o 
  -3   2   7     5201.78     5147.68     62.59 o 
  -2   2   7     4446.86     4481.93     48.91 o 
  -1   2   7     1468.78     1412.92     22.52 o 
   0   2   7      365.26      360.11     11.38 o 
   1   2   7     1243.24     1218.15     20.90 o 
   2   2   7     1819.10     1697.55     82.29 o 
   3   2   7     2123.07     2228.41     69.20 o 
   5   2   7      935.17      991.44     51.53 o 
  -8   3   7     2006.82     1994.46     49.06 o 
  -7   3   7     1221.70     1201.77     58.04 o 
  -6   3   7      244.07      230.27     15.60 o 
  -5   3   7      663.41      619.28     22.21 o 
  -4   3   7      973.64      955.73     19.22 o 
  -3   3   7     2362.73     2343.75     33.74 o 
  -2   3   7     4571.93     4516.29     56.83 o 
  -1   3   7     4242.16     4171.79     53.36 o 
   0   3   7     3604.37     3533.25     41.33 o 
   1   3   7      999.26     1023.30     17.60 o 
   2   3   7      174.99      176.01      9.81 o 
   3   3   7      665.71      663.07     36.34 o 
   4   3   7      983.24     1017.40     48.27 o 
   5   3   7      990.34     1075.01     52.79 o 
  -8   4   7      366.23      382.61     45.50 o 
  -7   4   7     1797.85     1722.02     45.40 o 
  -6   4   7     3637.11     3471.86     56.85 o 
  -5   4   7     1646.66     1598.89     32.12 o 
  -4   4   7      409.98      447.75     19.36 o 
  -3   4   7      736.76      747.79     17.79 o 
  -2   4   7      789.29      770.15     17.58 o 
  -1   4   7     2053.27     2011.30     28.01 o 
   0   4   7     3880.58     3857.06     45.39 o 
   1   4   7     3146.13     3044.77     47.16 o 
   2   4   7     1815.62     1795.02     35.23 o 
   3   4   7      360.11      381.65     40.03 o 
   4   4   7      146.25      183.33     27.22 o 
  -7   5   7      247.39      209.10     43.65 o 
  -6   5   7      624.61      623.65     22.34 o 
  -5   5   7     2292.11     2302.10     43.33 o 
  -4   5   7     4476.04     4474.67     69.91 o 
  -3   5   7     2266.41     2256.78     41.71 o 
  -2   5   7      440.72      445.20     15.11 o 
  -1   5   7      393.63      392.51     14.57 o 
   0   5   7      617.56      610.03     17.48 o 
   1   5   7     1389.62     1385.63     34.56 o 
   2   5   7     2093.46     2021.89     39.50 o 
   3   5   7     1752.04     1835.58     48.57 o 
  -7   6   7      285.04      246.40     23.28 o 
  -6   6   7      134.39      136.36     14.28 o 
  -5   6   7      286.54      267.80     17.72 o 
  -4   6   7     1053.12     1060.54     46.91 o 
  -3   6   7     2495.47     2529.15     77.83 o 
  -2   6   7     3308.61     3183.57     55.77 o 
  -1   6   7     2022.02     1989.60     40.50 o 
   0   6   7      553.97      570.88     26.42 o 
   1   6   7      178.03      175.45     14.72 o 
   2   6   7      231.11      221.07     16.06 o 
   3   6   7      741.39      818.95     40.20 o 
  -6   7   7     1065.61     1084.83     32.23 o 
  -5   7   7      321.37      324.11     19.81 o 
  -4   7   7      212.74      237.26     24.52 o 
  -3   7   7      290.50      288.87     18.44 o 
  -2   7   7      965.59      966.14     47.88 o 
  -1   7   7     2061.92     2077.09     53.12 o 
   0   7   7     2087.61     2162.40     53.70 o 
   1   7   7     1119.68     1147.04     37.90 o 
   2   7   7      361.00      405.09     20.90 o 
  -4   8   7     1270.94     1363.98     37.20 o 
  -3   8   7      230.14      222.48     18.59 o 
  -2   8   7      136.46      156.91     20.20 o 
  -1   8   7      328.81      367.93     25.80 o 
   0   8   7      767.39      781.53     33.59 o 
  -3  -9   8      209.93       84.52     21.23 o 
  -2  -9   8        1.19       14.20     27.13 o 
  -1  -9   8       72.02       60.69     37.29 o 
   0  -9   8       17.30      -10.59     36.42 o 
  -5  -8   8       42.66       44.34     57.67 o 
  -4  -8   8      194.44      173.17     32.30 o 
  -3  -8   8      504.19      474.97     40.37 o 
  -1  -8   8      235.37      261.83     22.31 o 
   0  -8   8       13.54       -7.46     14.75 o 
   1  -8   8       45.49       53.92     27.48 o 
   2  -8   8       18.24       24.64     18.45 o 
  -6  -7   8      236.65      224.22     34.08 o 
  -5  -7   8       20.53       16.17     18.46 o 
  -4  -7   8      107.49      117.34     27.70 o 
  -3  -7   8       39.97       32.28     11.34 o 
  -2  -7   8      307.78      309.22     16.51 o 
  -1  -7   8      540.91      423.86     62.64 o 
   0  -7   8      728.75      750.45     61.23 o 
   1  -7   8      354.97      349.44     22.76 o 
   2  -7   8       37.54       51.59     17.63 o 
   3  -7   8       47.63       65.09     17.46 o 
  -7  -6   8      150.79      136.16     17.26 o 
  -6  -6   8      504.16      474.96     34.06 o 
  -5  -6   8      387.83      385.01     48.71 o 
  -4  -6   8      371.01      382.29     16.91 o 
  -3  -6   8       46.09       40.90     10.13 o 
  -2  -6   8      246.73      235.12     14.61 o 
  -1  -6   8       69.79       67.57     13.17 o 
   0  -6   8      426.05      418.28     17.42 o 
   1  -6   8      742.99      700.83     26.42 o 
   2  -6   8      710.90      685.78     36.40 o 
   3  -6   8      246.70      251.27     20.36 o 
   4  -6   8        2.65        3.62     18.06 o 
  -7  -5   8        9.20       -4.72     16.87 o 
  -6  -5   8      148.35      164.58     19.33 o 
  -5  -5   8      260.44      254.32     14.50 o 
  -4  -5   8     1281.67     1307.34     28.33 o 
  -3  -5   8      781.74      791.02     53.21 o 
  -2  -5   8      393.54      393.65     16.10 o 
  -1  -5   8        7.55       14.05      8.44 o 
   0  -5   8      164.35      166.70     11.99 o 
   1  -5   8       28.11       35.13      9.07 o 
   2  -5   8      222.51      208.35     16.15 o 
   3  -5   8      831.25      734.79     28.00 o 
   4  -5   8      705.22      725.09     29.80 o 
  -8  -4   8      536.80      493.37     30.74 o 
  -7  -4   8      381.37      371.80     17.22 o 
  -6  -4   8      107.29      104.68     10.91 o 
  -5  -4   8      110.81      111.20      8.79 o 
  -4  -4   8      315.73      319.75     14.47 o 
  -3  -4   8      554.95      568.94     17.50 o 
  -2  -4   8     1711.85     1775.41     32.64 o 
  -1  -4   8     1189.65     1182.03     25.01 o 
   0  -4   8      636.90      598.23     17.74 o 
   1  -4   8       17.36       12.07     11.56 o 
   2  -4   8      122.94      123.75     11.34 o 
   3  -4   8        2.96       14.27     11.74 o 
   4  -4   8      163.97      158.79     26.61 o 
  -8  -3   8       65.19       57.17     18.23 o 
  -7  -3   8      332.59      312.09     24.35 o 
  -6  -3   8      858.72      835.23     18.73 o 
  -5  -3   8      707.57      706.01     16.23 o 
  -4  -3   8      356.82      348.09     11.43 o 
  -3  -3   8      354.77      357.17     13.92 o 
  -2  -3   8      692.54      674.26     17.48 o 
  -1  -3   8      984.77      977.13     21.76 o 
   0  -3   8     2031.75     1954.99     41.90 o 
   1  -3   8     1159.46     1167.46     25.33 o 
   2  -3   8      510.78      507.55     22.01 o 
   3  -3   8        5.41       15.95     11.68 o 
   4  -3   8       41.88       38.82     13.83 o 
   5  -3   8        1.00       12.88     16.52 o 
  -8  -2   8        1.01      -16.71     14.46 o 
  -7  -2   8        6.65        4.79      8.77 o 
  -6  -2   8       46.09       47.39      8.74 o 
  -5  -2   8      939.52      899.65     18.18 o 
  -4  -2   8     1514.13     1466.45     24.65 o 
  -3  -2   8      782.24      798.91     15.21 o 
  -2  -2   8      462.83      484.14     14.94 o 
  -1  -2   8      308.90      291.88     23.59 o 
   0  -2   8      567.26      574.14     16.66 o 
   1  -2   8      633.28      627.24     18.07 o 
   2  -2   8     1699.24     1680.18     32.64 o 
   3  -2   8     1224.72     1163.36     36.06 o 
   4  -2   8      231.49      246.95     17.68 o 
   5  -2   8        2.49       -7.47     19.45 o 
  -8  -1   8      402.04      433.96     27.70 o 
  -7  -1   8       58.63       68.81     12.55 o 
  -6  -1   8        3.43       -2.11      7.74 o 
  -5  -1   8        8.19       10.79      7.06 o 
  -4  -1   8       88.40       87.85      7.08 o 
  -3  -1   8     1280.39     1318.37     20.83 o 
  -2  -1   8     1928.94     1920.95     27.05 o 
  -1  -1   8     1171.30     1171.29     23.47 o 
   0  -1   8      235.95      220.08     10.69 o 
   1  -1   8      273.71      251.23     12.05 o 
   2  -1   8      118.37      102.62     12.28 o 
   3  -1   8      396.36      379.19     20.91 o 
   4  -1   8      801.03      879.17     40.98 o 
  -8   0   8      313.36      326.46     20.09 o 
  -7   0   8      826.02      825.76     34.40 o 
  -6   0   8      646.06      646.55     19.13 o 
  -5   0   8      160.87      155.89     10.10 o 
  -4   0   8       28.80       26.49      5.90 o 
  -3   0   8       83.21       80.75      6.34 o 
  -2   0   8      357.34      346.57      8.92 o 
  -1   0   8     1601.17     1574.19     28.52 o 
   0   0   8     1459.30     1511.73     28.09 o 
   1   0   8      954.24      938.75     30.21 o 
   2   0   8      172.60      159.46     14.00 o 
   3   0   8      123.49      118.38     14.25 o 
   4   0   8       22.22       -0.56     16.24 o 
  -8   1   8       11.51       11.22     13.70 o 
  -7   1   8       65.17       61.01     12.99 o 
  -6   1   8      824.03      859.74     22.37 o 
  -5   1   8     1573.15     1519.73     29.11 o 
  -4   1   8      571.45      570.13     16.25 o 
  -3   1   8      263.99      257.95      8.58 o 
  -2   1   8       10.42       14.06      4.61 o 
  -1   1   8      141.43      131.33      6.52 o 
   0   1   8      304.81      307.19     16.15 o 
   1   1   8     1581.41     1532.07     35.47 o 
   2   1   8     1305.59     1301.34     33.30 o 
   3   1   8      399.70      400.46     20.78 o 
   4   1   8       49.79       21.27     21.71 o 
  -8   2   8      237.31      220.77     18.58 o 
  -7   2   8        7.47        4.46     11.38 o 
  -6   2   8        1.38       -2.94      9.53 o 
  -5   2   8       53.62       57.48      9.21 o 
  -4   2   8     1055.70     1003.33     29.99 o 
  -3   2   8     2103.65     2052.07     43.50 o 
  -2   2   8      778.37      781.10     14.27 o 
  -1   2   8      182.06      186.12     17.63 o 
   0   2   8       19.86       20.02      7.21 o 
   1   2   8       29.43       34.63      9.87 o 
   2   2   8      235.65      241.89     15.54 o 
   3   2   8      843.68      979.11     46.32 o 
   4   2   8      921.24      973.90     48.93 o 
  -8   3   8      217.35      263.53     23.42 o 
  -7   3   8      733.25      752.80     28.72 o 
  -6   3   8      279.89      276.01     17.80 o 
  -5   3   8       24.85       22.06     13.92 o 
  -4   3   8        1.86        1.20      6.83 o 
  -3   3   8      193.33      209.48     10.40 o 
  -2   3   8     1138.52     1133.19     21.38 o 
  -1   3   8     1465.81     1476.77     25.31 o 
   0   3   8      754.92      751.29     15.24 o 
   1   3   8      237.22      233.98      9.67 o 
   2   3   8       22.40       27.78     17.32 o 
   3   3   8       11.17       21.75     20.14 o 
   4   3   8      197.05      214.28     30.78 o 
  -7   4   8      440.42      408.17     31.58 o 
  -6   4   8      571.34      632.85     23.90 o 
  -5   4   8      650.10      618.96     20.24 o 
  -4   4   8      216.91      219.96     11.55 o 
  -3   4   8        4.37        5.35      7.35 o 
  -2   4   8        1.49        9.51      7.38 o 
  -1   4   8      211.54      224.96     11.51 o 
   0   4   8     1048.62     1043.02     19.09 o 
   1   4   8     1007.69      924.09     66.35 o 
   2   4   8      377.37      361.23     28.83 o 
   3   4   8      151.69      156.59     26.18 o 
  -7   5   8        4.97       10.34     14.84 o 
  -6   5   8       99.12       76.46     13.01 o 
  -5   5   8      646.28      601.09     21.54 o 
  -4   5   8     1115.01     1133.44     51.80 o 
  -3   5   8      672.69      641.61     28.47 o 
  -2   5   8       54.75       58.30      9.89 o 
  -1   5   8        6.61       15.69      8.93 o 
   0   5   8       44.57       37.53      9.27 o 
   1   5   8      214.35      177.45     14.51 o 
   2   5   8      507.17      505.58     27.43 o 
   3   5   8      620.70      638.07     42.67 o 
  -6   6   8        1.12       -3.02     12.85 o 
  -5   6   8        0.91       -4.95     13.48 o 
  -4   6   8      146.77      121.08     17.83 o 
  -3   6   8      799.15      847.45     27.17 o 
  -2   6   8     1072.94     1190.94     31.89 o 
  -1   6   8      604.73      610.43     59.79 o 
   0   6   8       35.54       14.31     16.02 o 
   1   6   8       20.28        7.32     12.06 o 
   2   6   8       63.20       62.64     19.95 o 
  -4   7   8        6.04        9.61     13.89 o 
  -3   7   8        4.23      -13.88     13.20 o 
  -2   7   8      100.45      116.14     15.48 o 
  -1   7   8      828.88      822.26     33.75 o 
   0   7   8      887.60      863.06     34.91 o 
  -4  -8   9       23.60       31.47     28.43 o 
  -3  -8   9      175.23      202.43     34.43 o 
  -2  -8   9      159.38      129.14     20.50 o 
  -1  -8   9       31.21       16.05     17.35 o 
   0  -8   9       21.94       -0.74     31.65 o 
  -5  -7   9       32.13       25.22     28.83 o 
  -4  -7   9       75.86       52.66     28.52 o 
  -3  -7   9      116.81      116.75     13.69 o 
  -2  -7   9       19.02       15.70     11.28 o 
  -1  -7   9      142.82      136.52     13.89 o 
   0  -7   9      243.34      261.77     31.41 o 
   1  -7   9       74.08       72.54     17.27 o 
   2  -7   9       74.53       72.74     17.84 o 
  -6  -6   9       23.02       19.49     27.78 o 
  -5  -6   9      200.05      212.41     32.25 o 
  -4  -6   9       60.01       62.47     11.88 o 
  -3  -6   9       29.57       23.93      9.97 o 
  -2  -6   9      330.86      359.28     17.13 o 
  -1  -6   9      215.84      226.74     14.59 o 
   0  -6   9        3.62       -8.28      5.72 o 
   1  -6   9      132.96      150.06     17.57 o 
   2  -6   9      196.47      195.43     18.43 o 
   3  -6   9       94.61      104.99     17.28 o 
  -7  -5   9        5.06      -11.29     26.83 o 
  -6  -5   9        5.89      -28.17     25.83 o 
  -5  -5   9       85.56       99.29     12.36 o 
  -4  -5   9       95.30      110.89     11.92 o 
  -3  -5   9      227.39      270.78     14.54 o 
  -2  -5   9       27.68       23.94      9.45 o 
  -1  -5   9       29.61       31.59      9.37 o 
   0  -5   9      391.06      410.91     17.24 o 
   1  -5   9      193.01      198.79     18.76 o 
   2  -5   9        4.20        0.98     12.74 o 
   3  -5   9      154.92      147.18     18.00 o 
  -7  -4   9        8.19       17.36     14.85 o 
  -6  -4   9      307.42      309.43     16.69 o 
  -5  -4   9       27.05       32.12     10.30 o 
  -4  -4   9       13.35        8.42      8.93 o 
  -3  -4   9      118.47      113.00     10.81 o 
  -2  -4   9      113.02      129.02     11.03 o 
  -1  -4   9      255.49      273.27     13.57 o 
   0  -4   9       64.75       57.08     12.35 o 
   1  -4   9       73.40       77.60     10.33 o 
   2  -4   9      363.40      351.93     19.90 o 
   3  -4   9       28.06       12.48     14.03 o 
  -7  -3   9       86.17       85.61     17.15 o 
  -6  -3   9      311.56      308.35     14.37 o 
  -5  -3   9       16.11       16.67      9.59 o 
  -4  -3   9      475.78      467.37     16.94 o 
  -3  -3   9      193.24      192.54     11.74 o 
  -2  -3   9       84.58       99.61      9.61 o 
  -1  -3   9       10.68       14.33      8.16 o 
   0  -3   9      181.52      188.76     18.96 o 
   1  -3   9      130.29      124.30     11.36 o 
   2  -3   9       93.68       89.47     11.67 o 
   3  -3   9       37.20       39.20     13.51 o 
   4  -3   9      217.33      225.07     20.46 o 
  -8  -2   9       70.38       81.57     19.23 o 
  -7  -2   9       89.31      106.16     11.93 o 
  -6  -2   9        3.08        5.03      8.43 o 
  -5  -2   9      203.89      200.84     10.24 o 
  -4  -2   9      461.64      453.00     16.66 o 
  -3  -2   9        0.14        8.21      7.31 o 
  -2  -2   9      442.22      447.30     15.60 o 
  -1  -2   9      267.75      269.95     15.76 o 
   0  -2   9      219.24      228.58     12.19 o 
   1  -2   9        1.17      -10.83     10.75 o 
   2  -2   9      325.69      323.82     16.32 o 
   3  -2   9      154.33      147.47     27.77 o 
   4  -2   9       28.22        5.17     14.51 o 
  -8  -1   9       64.18       70.30     14.86 o 
  -7  -1   9      100.99      118.58     12.23 o 
  -6  -1   9      215.20      200.26     12.87 o 
  -5  -1   9      121.31      123.85     13.70 o 
  -4  -1   9       33.31       29.66      6.52 o 
  -3  -1   9      191.14      201.43     12.12 o 
  -2  -1   9      583.11      557.07     25.07 o 
  -1  -1   9       12.38       17.91      7.29 o 
   0  -1   9      380.03      369.75     15.71 o 
   1  -1   9      318.05      300.60     14.25 o 
   2  -1   9      110.48      124.88     18.25 o 
   3  -1   9        4.19        9.37     13.28 o 
   4  -1   9      249.08      250.96     27.22 o 
  -8   0   9       42.48       53.40     14.22 o 
  -7   0   9      194.43      194.70     13.47 o 
  -6   0   9      117.28      104.73     10.96 o 
  -5   0   9      257.12      263.13     12.77 o 
  -4   0   9      544.93      530.28     16.04 o 
  -3   0   9      215.85      228.73     11.08 o 
  -2   0   9        2.68        2.84      7.02 o 
  -1   0   9      180.96      188.08     10.97 o 
   0   0   9      275.17      257.29     12.58 o 
   1   0   9       71.24       80.78     10.79 o 
   2   0   9      104.77       96.96     14.40 o 
   3   0   9      251.84      248.39     18.73 o 
  -8   1   9       99.82      127.26     17.95 o 
  -7   1   9        4.01       12.52     11.62 o 
  -6   1   9      120.33      119.96     11.89 o 
  -5   1   9      332.22      332.27     14.74 o 
  -4   1   9       37.78       32.75      8.11 o 
  -3   1   9      345.81      336.92     12.95 o 
  -2   1   9      532.42      547.63     16.57 o 
  -1   1   9      301.44      308.57     13.55 o 
   0   1   9        4.39        1.67      9.80 o 
   1   1   9      249.84      237.35     16.42 o 
   2   1   9      161.76      170.24     31.41 o 
   3   1   9       41.55       28.04     21.32 o 
   4   1   9       12.19      -26.13     25.83 o 
  -7   2   9      152.42      163.75     16.89 o 
  -6   2   9      214.07      224.82     15.75 o 
  -5   2   9       14.62        8.47     10.10 o 
  -4   2   9      148.26      150.82      9.51 o 
  -3   2   9      584.31      552.71     14.95 o 
  -2   2   9       29.02       32.51      6.14 o 
  -1   2   9      462.87      435.62     15.76 o 
   0   2   9      426.81      429.88     19.54 o 
   1   2   9      106.06      104.00     22.21 o 
   2   2   9       11.15        3.85     11.53 o 
   3   2   9      142.80      150.60     26.48 o 
  -7   3   9       56.25       41.59     14.84 o 
  -6   3   9       40.27       33.36     12.70 o 
  -5   3   9      398.61      388.12     14.57 o 
  -4   3   9      409.83      403.63     17.58 o 
  -3   3   9        7.68       11.58      7.38 o 
  -2   3   9      172.46      187.32     12.80 o 
  -1   3   9      416.22      380.53     14.31 o 
   0   3   9       62.89       70.04     11.80 o 
   1   3   9      224.31      223.18     13.55 o 
   2   3   9      309.78      320.77     28.56 o 
   3   3   9       30.41       41.50     23.83 o 
  -7   4   9       73.80       77.26     18.10 o 
  -6   4   9      146.63      156.75     23.72 o 
  -5   4   9       22.79       33.47     11.04 o 
  -4   4   9       24.26       15.12      9.09 o 
  -3   4   9      349.83      344.81     14.92 o 
  -2   4   9      597.16      595.57     17.71 o 
  -1   4   9        6.77       12.09      8.60 o 
   0   4   9      257.83      258.75     11.35 o 
   1   4   9      267.98      251.09     25.18 o 
   2   4   9       35.32       18.71     20.88 o 
  -6   5   9        3.57        6.57     11.92 o 
  -5   5   9       57.78       61.98     13.30 o 
  -4   5   9      172.03      187.80     16.66 o 
  -3   5   9        9.84        3.00      9.33 o 
  -2   5   9       34.18       36.66     10.18 o 
  -1   5   9      209.90      233.93     13.43 o 
   0   5   9      332.54      378.03     42.07 o 
   1   5   9        1.81       -4.47     17.28 o 
  -4   6   9        3.44        5.49     13.16 o 
  -3   6   9       57.37       60.73     14.85 o 
  -2   6   9       88.26       84.92     14.44 o 
  -1   6   9       13.09        1.44     15.29 o 
   0   6   9        6.88        5.73     16.19 o 
  -4  -7  10       99.68      103.84     31.86 o 
  -3  -7  10      118.55      120.24     15.60 o 
  -2  -7  10      540.71      581.80     24.16 o 
  -1  -7  10     1530.30     1553.15     36.33 o 
   0  -7  10     1556.12     1493.62     67.11 o 
  -5  -6  10     1365.92     1488.37     68.37 o 
  -4  -6  10      954.78      986.49     28.33 o 
  -3  -6  10      313.74      338.15     28.29 o 
  -2  -6  10       66.35       40.93     12.05 o 
  -1  -6  10       83.57       78.75     13.48 o 
   0  -6  10      798.31      788.45     25.47 o 
   1  -6  10     1498.51     1551.24     43.97 o 
  -6  -5  10       25.15       39.68     28.61 o 
  -5  -5  10      576.64      608.66     29.43 o 
  -4  -5  10     1565.49     1652.42     35.72 o 
  -3  -5  10     2181.19     2225.82     42.22 o 
  -2  -5  10      995.44     1018.31     26.37 o 
  -1  -5  10      452.25      444.72     19.08 o 
   0  -5  10       72.65       88.10     12.90 o 
   1  -5  10       21.42       20.35      9.51 o 
   2  -5  10      681.71      721.08     30.82 o 
  -6  -4  10      577.15      560.67     25.83 o 
  -5  -4  10       33.97       31.12     11.53 o 
  -4  -4  10      117.65      123.90     12.75 o 
  -3  -4  10      590.00      630.93     21.07 o 
  -2  -4  10     1906.88     1914.59     37.31 o 
  -1  -4  10     2757.09     2738.19     47.94 o 
   0  -4  10     1008.96      987.00     30.55 o 
   1  -4  10      316.73      349.71     17.39 o 
   2  -4  10       41.47       29.72     10.53 o 
  -7  -3  10      601.91      679.30     33.82 o 
  -6  -3  10      969.16     1013.61     32.50 o 
  -5  -3  10     1497.93     1478.69     34.74 o 
  -4  -3  10      646.70      629.58     28.71 o 
  -3  -3  10       27.90       34.57      9.74 o 
  -2  -3  10      209.27      222.58     13.52 o 
  -1  -3  10      810.97      806.41     22.18 o 
   0  -3  10     1647.69     1604.88     33.05 o 
   1  -3  10     1949.21     2013.28     39.49 o 
   2  -3  10      940.17      963.19     27.24 o 
   3  -3  10      237.36      263.34     28.39 o 
  -7  -2  10       52.23       38.82     11.19 o 
  -6  -2  10      526.25      491.01     24.13 o 
  -5  -2  10     1450.38     1405.79     37.71 o 
  -4  -2  10     1758.02     1838.15     63.03 o 
  -3  -2  10     1414.78     1417.37     29.54 o 
  -2  -2  10      605.85      607.32     22.83 o 
  -1  -2  10       66.00       73.26      9.98 o 
   0  -2  10      168.44      178.29     14.42 o 
   1  -2  10      747.89      723.45     22.14 o 
   2  -2  10     1232.99     1229.59     30.40 o 
   3  -2  10     1106.60     1170.42     37.10 o 
  -7  -1  10      431.66      467.87     19.30 o 
  -6  -1  10       99.56      102.60     11.23 o 
  -5  -1  10      112.95       93.59     14.38 o 
  -4  -1  10      522.11      514.79     22.80 o 
  -3  -1  10     2040.74     2081.63     50.05 o 
  -2  -1  10     2717.03     2773.17     48.68 o 
  -1  -1  10     1167.50     1157.52     26.07 o 
   0  -1  10      252.44      267.66     14.21 o 
   1  -1  10       52.17       34.30     10.79 o 
   2  -1  10      248.60      243.30     15.52 o 
   3  -1  10      486.94      501.43     22.12 o 
  -7   0  10      700.31      746.56     22.96 o 
  -6   0  10     1067.12     1080.98     26.38 o 
  -5   0  10      582.85      558.06     18.48 o 
  -4   0  10       57.11       71.82     13.39 o 
  -3   0  10      140.19      138.04     13.05 o 
  -2   0  10      671.29      656.56     19.62 o 
  -1   0  10     1974.48     1997.26     36.95 o 
   0   0  10     2220.52     2163.56     39.34 o 
   1   0  10      978.43      959.36     24.94 o 
   2   0  10      121.77      115.21     12.60 o 
   3   0  10        2.60      -10.93     14.52 o 
  -7   1  10      404.66      388.74     22.05 o 
  -6   1  10     1024.33     1031.84     26.16 o 
  -5   1  10     1043.51     1121.51     26.26 o 
  -3   1  10      699.76      646.27     37.20 o 
  -2   1  10       83.95       83.95     10.01 o 
  -1   1  10       55.09       62.51     11.34 o 
   0   1  10      583.70      587.95     19.45 o 
   1   1  10     1672.13     1657.25     78.75 o 
   2   1  10     1313.71     1311.89     37.77 o 
  -7   2  10       67.32       79.94     15.68 o 
  -6   2  10      168.84      170.34     14.39 o 
  -5   2  10      466.78      466.06     22.09 o 
  -4   2  10     1352.42     1384.64     28.94 o 
  -3   2  10     1578.76     1618.15     41.89 o 
  -2   2  10      957.40      956.77     30.32 o 
  -1   2  10      385.11      355.19     15.73 o 
   0   2  10       80.86       69.80     14.15 o 
   1   2  10       80.65       79.97     17.58 o 
  -6   3  10       82.34       62.01     15.32 o 
  -5   3  10       20.56       19.90      9.45 o 
  -4   3  10      244.93      254.21     12.98 o 
  -3   3  10      595.15      608.31     17.62 o 
  -2   3  10     1287.74     1237.53     36.41 o 
  -1   3  10     1356.45     1396.76     37.74 o 
   0   3  10      790.79      833.47     28.90 o 
   1   3  10      202.33      234.55     27.39 o 
  -5   4  10      825.10      891.84     26.26 o 
  -4   4  10       92.34       96.16     11.50 o 
  -3   4  10       19.21        7.82      9.52 o 
  -2   4  10      129.08      149.90     12.39 o 
  -1   4  10      485.01      486.76     25.22 o 
   0   4  10     1211.24     1242.43     37.12 o 
   1   4  10      850.68      929.66     46.19 o 
  -4   5  10     1446.21     1472.02     35.36 o 
  -3   5  10      763.46      829.67     23.23 o 
  -2   5  10       35.25       46.63     11.63 o 
  -1   5  10       31.76       15.64     15.58 o 
  -3  -6  11       86.95       62.60     14.03 o 
  -2  -6  11       72.23       66.38     13.72 o 
  -1  -6  11      262.04      293.08     18.42 o 
  -5  -5  11      571.69      607.42     23.98 o 
  -4  -5  11     1102.81     1197.31     33.10 o 
  -3  -5  11     1203.38     1274.58     31.64 o 
  -2  -5  11      766.08      769.43     24.94 o 
  -1  -5  11      121.89      102.38     13.04 o 
   0  -5  11       74.27       81.62     13.59 o 
  -5  -4  11      137.59      114.63     14.16 o 
  -4  -4  11      112.01      128.72     14.12 o 
  -3  -4  11      644.81      647.60     22.12 o 
  -2  -4  11     1655.94     1727.21     44.12 o 
  -1  -4  11     1730.37     1710.37     36.22 o 
   0  -4  11      636.78      653.65     46.26 o 
   1  -4  11       70.61       80.35     13.51 o 
  -6  -3  11     1088.61     1074.35     35.73 o 
  -5  -3  11      886.29      905.32     31.73 o 
  -4  -3  11      306.39      326.65     16.74 o 
  -3  -3  11       99.27      110.74     12.49 o 
  -2  -3  11      112.64      117.14     12.57 o 
  -1  -3  11      750.79      737.26     27.48 o 
   0  -3  11     1666.70     1719.37     36.65 o 
   1  -3  11     1436.79     1447.19     34.18 o 
  -6  -2  11      610.75      650.22     38.03 o 
  -5  -2  11     1092.52     1092.72     34.30 o 
  -4  -2  11     1393.68     1419.63     39.26 o 
  -3  -2  11     1102.29     1127.51     27.62 o 
  -2  -2  11      533.65      546.01     19.43 o 
  -1  -2  11      126.52      122.68     12.85 o 
   0  -2  11       23.19       21.44     10.11 o 
   1  -2  11      651.19      684.68     25.69 o 
  -6  -1  11      118.99      118.73     17.59 o 
  -5  -1  11      241.69      230.28     29.45 o 
  -4  -1  11      773.97      762.95     28.87 o 
  -3  -1  11     1492.70     1524.34     39.30 o 
  -2  -1  11     1842.42     1849.03     36.45 o 
  -1  -1  11      894.23      886.71     24.00 o 
   0  -1  11      437.28      415.75     18.46 o 
   1  -1  11      166.15      160.23     14.04 o 
  -6   0  11      845.08      907.19     33.87 o 
  -5   0  11      203.20      203.40     18.57 o 
  -4   0  11       85.89       91.99     26.96 o 
  -3   0  11      348.89      309.83     19.64 o 
  -2   0  11      908.42      930.42     24.52 o 
  -1   0  11     1422.00     1504.62     32.45 o 
   0   0  11     1535.42     1542.22     33.47 o 
   1   0  11      702.38      717.41     23.70 o 
  -6   1  11      999.37     1048.59     36.87 o 
  -5   1  11     1581.08     1639.75     45.50 o 
  -4   1  11     1084.73     1086.46     34.40 o 
  -3   1  11      352.59      344.93     24.92 o 
  -2   1  11      112.50      122.91     15.58 o 
  -1   1  11      175.96      160.53     19.05 o 
   0   1  11      742.37      725.51     28.67 o 
   1   1  11     1344.08     1334.85     31.53 o 
  -5   2  11      478.12      193.14     24.40 o 
  -4   2  11     1285.85     1274.41     39.70 o 
  -3   2  11     1931.85     1860.67     47.35 o 
  -2   2  11      884.89      863.73     30.73 o 
  -1   2  11      301.02      269.98     19.93 o 
   0   2  11      207.66      204.34     14.58 o 
  -5   3  11       93.00      109.42     14.86 o 
  -4   3  11      222.39      251.70     41.33 o 
  -3   3  11      649.34      704.61     29.94 o 
  -2   3  11     1089.19     1129.32     36.46 o 
  -1   3  11     1547.12     1489.90     87.28 o 
  -3  -4  12        4.67        4.30     11.77 o 
  -2  -4  12       63.24       58.90     14.46 o 
  -4  -3  12      198.70      196.10     32.58 o 
  -3  -3  12      281.71      293.57     17.46 o 
  -2  -3  12       12.46        7.92     11.22 o 
  -1  -3  12        0.98       -0.32     10.90 o 
  -4  -2  12      157.47      195.74     19.23 o 
  -3  -2  12       51.92       58.04     12.41 o 
  -2  -2  12      220.39      239.81     19.72 o 
  -1  -2  12      310.53      326.15     17.86 o 
  -5  -1  12      134.00      150.87     18.70 o 
  -4  -1  12        5.65       -6.71     13.65 o 
  -3  -1  12      116.72      152.33     26.18 o 
  -2  -1  12      272.06      287.14     16.57 o 
  -1  -1  12       30.07       33.31     11.78 o 
  -4   0  12      244.66      248.61     21.03 o 
  -3   0  12       59.47       49.59     15.63 o 
  -2   0  12        0.83       -7.42     13.43 o 
  -1   0  12       65.71       63.29     12.80 o 
  -4   1  12       87.24       78.21     17.27 o 
  -3   1  12       83.71      113.27     25.61 o 
  -2   1  12      379.35      413.94     32.52 o 
                                                 
